# Supplementary material for: TREM1+ tumor-associated macrophages secrete CCL7 to promote hepatocellular carcinoma metastasis
Source: J Cancer Res Clin Oncol. 2024 Jun 25;150(6):320. doi: 10.1007/s00432-024-05831-1 (PMC11196310; doi:10.1007/s00432-024-05831-1)
Supplement: Supplementary file 1 — Supplementary Material 1 [file 432_2024_5831_MOESM1_ESM.xlsx]

## Sheet: GSE40367
GSE40367	logFC	AveExpr	t	P.Value	adj.P.Val	B
SNX7	2.39828	8.26514	4.55409	0.000121672	0.0196876	1.21005
PSMD8	2.38677	7.81024	3.75443	0.000943649	0.0442019	-0.665031
TCEAL8	2.21033	6.67229	3.67735	0.00114658	0.0475298	-0.84263
HSD11B1	2.20039	9.18071	1.95984	0.0614017	0.294081	-4.36507
ALDOA	2.19435	8.19164	4.79987	6.46e-05	0.0152786	1.79067
RPA3	2.18449	8.60819	5.19811	2.32e-05	0.00983041	2.72769
LGALS1	2.17861	7.72679	3.88311	0.000680682	0.0390269	-0.366779
TSPO	2.14198	7.21367	3.61316	0.00134772	0.0498067	-0.989844
EPDR1	2.0925	8.13513	4.88471	5.19e-05	0.0137851	1.99083
MMP7	2.09126	6.40382	3.55677	0.00155261	0.0526593	-1.11862
REG1A	2.05877	5.3927	2.24411	0.034046	0.222551	-3.86667
BST2	2.04286	7.68806	2.43739	0.0223506	0.182851	-3.50319
TMEM45A	2.00452	8.88152	2.64034	0.0141491	0.150986	-3.10279
PRDX4	1.99033	10.4644	7.1665	1.77e-07	0.000383049	7.1328
STOML2	1.97971	7.74229	4.3743	0.000193345	0.0235331	0.785471
SLC22A15	1.95559	6.37657	4.0397	0.000456463	0.033893	-0.00138295
GRN	1.95476	8.73816	4.52616	0.000130753	0.0203432	1.14407
SERPINI1	1.94727	6.97135	3.52603	0.00167683	0.0540936	-1.18859
ADGRG2	1.90708	6.06968	2.33819	0.0277915	0.202429	-3.69205
C12ORF57	1.89922	8.61621	6.04149	2.74e-06	0.00430644	4.67295
GPR160	1.89834	6.36515	3.97534	0.000538074	0.0365105	-0.15186
CTSE	1.85575	5.40791	2.761	0.0107102	0.133838	-2.85664
BCL7C	1.83914	5.68324	4.65603	9.36e-05	0.0173737	1.45093
S100A9	1.82998	4.52082	2.71149	0.0120134	0.141898	-2.95833
COX7B2	1.81092	5.91521	1.5817	0.126453	0.41017	-4.9504
DDIT4	1.8043	8.83454	2.31704	0.0290986	0.207401	-3.7317
SPARCL1	1.80232	8.25981	4.80346	6.4e-05	0.0152786	1.79914
MAEL	1.79739	5.09414	2.53237	0.0180785	0.166782	-3.31805
ENDOG	1.78948	6.49079	4.24636	0.000268695	0.026297	0.483873
MAGEA6	1.78396	7.00418	1.63365	0.115029	0.394555	-4.87576
RPL10L	1.77156	5.09919	3.90164	0.000649327	0.0387848	-0.323684
UBAC2	1.7627	7.66383	3.33723	0.0026809	0.06724	-1.61424
BEX5	1.76211	6.93794	4.38439	0.000188388	0.0235331	0.809279
HMCN1	1.74887	5.62514	2.3158	0.029177	0.207789	-3.73402
CYBRD1	1.74703	5.73601	2.7588	0.010765	0.134099	-2.86116
UQCRFS1	1.72475	10.5003	4.93191	4.6e-05	0.0132865	2.10209
HIKESHI	1.72338	6.42279	4.15124	0.000343021	0.0295821	0.260171
BRI3BP	1.71986	8.27969	5.80742	4.93e-06	0.00608502	4.14018
GNB2	1.70574	7.4034	3.57496	0.00148343	0.0522832	-1.07716
UBE2T	1.69236	6.4946	4.89119	5.11e-05	0.0137851	2.0061
PPM1G	1.68001	7.12949	3.96122	0.000557822	0.0366447	-0.184823
POLR2J	1.67645	7.6785	4.36274	0.000199189	0.0235331	0.758178
IL13RA2	1.67529	5.22098	2.29607	0.0304493	0.211116	-3.77079
CHN1	1.66945	6.06415	3.61753	0.00133302	0.0498067	-0.979861
MRPL34	1.66284	7.85766	4.66904	9.05e-05	0.0171766	1.48167
TMEM98	1.66238	7.84281	5.32432	1.68e-05	0.00983041	3.02282
CLIC1	1.6528	8.89087	3.94258	0.00058499	0.0371426	-0.228305
VKORC1	1.65216	8.79688	3.25843	0.00325471	0.0741541	-1.78962
ISOC2	1.64211	6.8791	5.20581	2.28e-05	0.00983041	2.74573
LIN28B	1.64088	4.89232	1.84647	0.0768529	0.327635	-4.55046
PEPD	1.64061	9.18908	3.67603	0.0011504	0.0475298	-0.845667
ECSIT	1.63588	5.75244	4.06985	0.000422578	0.0330223	0.0692081
IMPA2	1.61825	7.32248	3.26175	0.0032283	0.0738447	-1.78226
CD55	1.61784	6.62361	3.47622	0.00189894	0.0572332	-1.30159
COX8A	1.61733	10.337	4.70118	8.33e-05	0.0171226	1.55759
TMEM100	1.61636	5.05515	2.45826	0.0213385	0.179649	-3.46285
ANXA9	1.61153	7.1006	3.7626	0.000924333	0.0442019	-0.646162
NAXE	1.6104	9.08494	4.86946	5.4e-05	0.0137851	1.95486
UXT	1.60112	9.45154	5.57771	8.82e-06	0.00895603	3.61159
BEX2	1.59696	7.74352	1.7879	0.0860802	0.34517	-4.64302
BACE2	1.58215	6.1502	2.47938	0.0203582	0.17631	-3.42185
ZDHHC12	1.57827	6.53259	3.64948	0.00123004	0.0490283	-0.906646
PIGS	1.57723	6.77299	5.20117	2.3e-05	0.00983041	2.73485
CPE	1.57662	6.64687	2.55145	0.0173173	0.164019	-3.28037
GPR137B	1.57581	6.89803	2.8282	0.00915341	0.122732	-2.71714
TMEM141	1.57044	7.54104	3.5248	0.00168201	0.0540936	-1.19139
TKTL1	1.56902	4.45407	2.36331	0.0263092	0.196494	-3.64467
NDN	1.56835	6.224	2.39252	0.0246774	0.190513	-3.58921
RBM23	1.56214	8.05137	4.93033	4.62e-05	0.0132865	2.09836
NPTX2	1.56087	5.14415	1.73629	0.0949843	0.361476	-4.7227
SERPINE1	1.56026	5.95011	3.10035	0.004784	0.0872435	-2.13674
CRISP3	1.55905	4.22827	1.90738	0.0681762	0.310251	-4.45185
UBE2S	1.55826	5.29077	4.34359	0.000209249	0.0239685	0.713019
PHB	1.55727	8.18444	4.40599	0.000178197	0.0235331	0.860257
NEK7	1.55346	8.59676	4.74137	7.51e-05	0.0160097	1.65252
SELENOS	1.55328	9.43516	4.88284	5.22e-05	0.0137851	1.98643
PLP2	1.54415	7.49045	3.61274	0.00134914	0.0498067	-0.990809
COL9A3	1.5434	4.86128	3.39812	0.00230592	0.0623212	-1.47776
SLC34A2	1.53758	4.71502	3.18944	0.00385308	0.0797004	-1.94192
CAV1	1.53196	7.34272	3.61722	0.00133404	0.0498067	-0.980557
C12ORF75	1.52901	7.79416	3.11249	0.00464539	0.0867307	-2.1103
IFI27	1.5245	7.83687	1.77983	0.0874229	0.347879	-4.65559
MMP1	1.52316	4.9746	2.61818	0.0148839	0.154022	-3.14737
RPL39L	1.51214	6.23505	2.1952	0.0377794	0.232807	-3.95563
UBL7	1.50915	5.47547	3.70058	0.0010813	0.0465687	-0.789205
CKS1B	1.49525	9.2987	5.391	1.42e-05	0.00983041	3.17827
NCR3LG1	1.49523	5.20899	2.22109	0.0357599	0.227467	-3.90871
TAGLN2	1.49459	7.67522	3.50213	0.00178001	0.0554889	-1.24285
GAL3ST1	1.49336	5.23261	2.48941	0.0199073	0.174388	-3.4023
CDKN3	1.49171	6.83858	4.27584	0.000249086	0.0252467	0.553308
MAGEH1	1.49118	6.7714	2.70313	0.0122477	0.143301	-2.97541
SGCE	1.48759	8.24106	2.94456	0.00695256	0.107783	-2.47189
DCTN3	1.48662	8.40723	5.13817	2.71e-05	0.0108308	2.58716
IL1R2	1.48121	6.69547	3.30223	0.00292253	0.0700149	-1.69232
CEACAM6	1.48088	4.89179	2.61026	0.015155	0.155062	-3.16326
ITPKA	1.47556	5.44292	2.8641	0.00841231	0.117541	-2.64198
SFTPC	1.47401	4.79169	1.91589	0.0670349	0.30746	-4.43789
ZNF703	1.47022	4.90822	2.6391	0.0141893	0.150986	-3.10529
CCNDBP1	1.46908	7.65775	4.76373	7.09e-05	0.0156947	1.70532
FNDC4	1.46729	6.04773	2.12659	0.0436399	0.248612	-4.07825
CLRN3	1.46159	6.20787	1.60718	0.120737	0.401179	-4.91403
S100P	1.46092	8.5352	1.12688	0.270633	0.578993	-5.51626
MMGT1	1.45855	8.19973	4.37979	0.000190634	0.0235331	0.798416
CLPP	1.45776	6.89588	3.6684	0.00117275	0.0478803	-0.863196
NUDT2	1.45663	6.25374	5.1301	2.76e-05	0.0108308	2.56823
MRPS2	1.4555	6.51258	3.5654	0.00151941	0.0525856	-1.09896
POLE3	1.45082	8.42505	3.54329	0.00160592	0.0530941	-1.14932
ASAP2	1.45054	7.26068	3.50311	0.00177567	0.0554534	-1.24063
WIPI1	1.45004	7.87287	7.01028	2.57e-07	0.000493544	6.8022
ABT1	1.4496	6.37596	3.39206	0.00234086	0.0629699	-1.4914
LAMTOR2	1.44632	6.63563	4.15662	0.000338316	0.0295821	0.272819
PAFAH1B3	1.44391	7.05898	3.67236	0.0011611	0.0475807	-0.854099
SH3BGRL3	1.44222	6.17351	2.71062	0.0120374	0.141901	-2.9601
GPX4	1.44194	9.82718	3.33338	0.00270649	0.0677407	-1.62284
NCK2	1.44016	8.02303	2.94778	0.0068995	0.107551	-2.46504
PRCC	1.4351	6.21332	4.97853	4.08e-05	0.0126456	2.21191
TM2D2	1.43502	8.67161	4.35632	0.000202507	0.0236304	0.743034
GJA1	1.43386	7.7233	3.32034	0.00279501	0.0687605	-1.65196
APOO	1.43347	7.37252	4.37115	0.000194921	0.0235331	0.778029
ADGRE5	1.43056	5.62423	3.62879	0.00129577	0.0497668	-0.954056
HBB	1.42618	6.25119	3.48741	0.00184666	0.0567629	-1.27624
COL6A3	1.42226	8.78997	2.87018	0.00829249	0.116636	-2.6292
NAGS	1.42193	6.84265	2.19462	0.037826	0.232807	-3.95668
TUSC1	1.41946	7.69548	2.08461	0.0476155	0.260805	-4.15197
EID1	1.40892	7.64775	3.13002	0.0044522	0.0849607	-2.07209
PRKAG1	1.40849	6.95652	4.00286	0.000501544	0.035543	-0.0875534
RFC2	1.40833	5.61435	4.40979	0.000176461	0.0235331	0.869231
SPAG4	1.4077	5.75276	2.63311	0.014385	0.152195	-3.11736
PSMB8	1.40718	8.9647	2.59359	0.0157409	0.157232	-3.1966
NDUFAB1	1.4048	10.2866	5.19596	2.33e-05	0.00983041	2.72265
IDH2	1.40292	7.8789	4.03215	0.000465371	0.0340549	-0.0190675
CTSV	1.40085	5.81105	3.38846	0.00236182	0.0634206	-1.49947
MAGEA1	1.40085	6.1124	1.74849	0.0928113	0.357619	-4.70402
NAA38	1.40038	7.77808	3.58716	0.0014387	0.0513352	-1.0493
NR3C2	1.39851	6.07728	3.2212	0.00356547	0.0780375	-1.87195
CTHRC1	1.39813	7.00107	1.94102	0.0637604	0.299793	-4.39639
C1QBP	1.39686	8.31568	3.57614	0.00147905	0.0522354	-1.07446
HSPA8	1.39599	10.1814	3.64589	0.00124118	0.0491634	-0.914863
MIEN1	1.38569	9.14321	4.85995	5.53e-05	0.0137851	1.93244
EIF3G	1.38558	8.49006	2.61421	0.0150193	0.154362	-3.15534
SLPI	1.38503	9.30211	2.37543	0.0256204	0.19402	-3.62171
RCN2	1.38488	7.48403	4.66465	9.15e-05	0.0171766	1.4713
TMEM147	1.38343	9.25629	4.68129	8.77e-05	0.0171766	1.51062
CDH12	1.37895	4.1779	2.21302	0.0363789	0.229461	-3.92337
GCHFR	1.37846	6.73612	3.50355	0.00177372	0.0554534	-1.23963
PRDX5	1.37557	10.1136	2.75595	0.0108366	0.134187	-2.86705
SLC35A5	1.37278	6.58666	4.77807	6.83e-05	0.0153407	1.73919
ATP6V1F	1.37084	8.64511	5.86563	4.26e-06	0.00566051	4.27325
MVP	1.3672	6.08725	2.70584	0.0121712	0.142797	-2.96988
MICOS13	1.36586	8.65015	2.62762	0.0145666	0.15302	-3.12841
PBK	1.35711	6.78801	3.09047	0.00489962	0.0884185	-2.1582
LAMB3	1.35323	5.74615	3.26659	0.00319018	0.0731491	-1.77153
AQP11	1.3528	7.07729	2.42559	0.022942	0.185203	-3.5259
GSDME	1.35222	7.47208	2.75462	0.0108702	0.134187	-2.86979
EGLN3	1.35202	6.0202	2.61409	0.0150234	0.154362	-3.15558
NABP2	1.35154	5.32196	5.61102	8.1e-06	0.00895603	3.68858
SFTPD	1.34995	4.35706	2.08196	0.0478776	0.261361	-4.15661
EMC4	1.34958	9.3325	5.20629	2.27e-05	0.00983041	2.74684
POGLUT2	1.34639	6.52154	3.835	0.000769264	0.041302	-0.478533
DHPS	1.34331	6.39233	3.93045	0.000603365	0.0378913	-0.25658
FAM220A	1.34139	8.13562	3.50671	0.00175976	0.0552566	-1.23246
VPS25	1.3405	8.20067	4.41284	0.000175082	0.0235331	0.876422
LIG1	1.3404	6.5078	3.50345	0.00177419	0.0554534	-1.23987
CD81	1.34017	9.85847	2.12533	0.0437549	0.248732	-4.08048
EGFL6	1.34001	5.24515	3.22461	0.00353584	0.0776896	-1.86442
LUM	1.33923	5.08224	2.1956	0.0377474	0.232807	-3.9549
PEMT	1.33717	8.25096	3.4348	0.00210519	0.0597651	-1.39518
YIPF3	1.33665	7.23646	3.5691	0.00150538	0.0525856	-1.09052
KIAA1522	1.3366	6.94501	2.45068	0.0217013	0.180577	-3.47753
DYNLL1	1.33656	10.9868	5.25981	1.98e-05	0.00983041	2.87212
MAGEC1	1.33626	4.80132	1.63264	0.115242	0.394888	-4.87723
GCNT3	1.33588	6.34676	2.08103	0.0479693	0.261505	-4.15822
CTNNAL1	1.33399	7.98117	3.55136	0.0015738	0.0526733	-1.13094
TMEM203	1.33347	8.206	4.22121	0.000286629	0.0269027	0.424677
TMEM251	1.33342	7.7593	3.95592	0.000565418	0.0366447	-0.19719
GSKIP	1.33327	8.62222	3.10084	0.00477826	0.0872435	-2.13566
LGALS3BP	1.33043	8.70432	1.9472	0.0629778	0.297982	-4.38614
SDF2L1	1.32965	8.14022	3.69211	0.00110467	0.0471408	-0.8087
NAP1L2	1.32875	4.9404	2.62215	0.0147496	0.15369	-3.1394
ITGA2	1.32837	5.274	3.86328	0.000715909	0.039883	-0.412878
COG7	1.32562	5.64973	4.39181	0.000184825	0.0235331	0.826781
DDT	1.32266	8.58553	3.75127	0.000951239	0.0442019	-0.672338
CHAC2	1.32221	5.79093	2.54527	0.0175604	0.165344	-3.29259
CA9	1.32204	6.05448	1.99941	0.0566904	0.28411	-4.29849
EFNA4	1.32047	6.12456	3.73813	0.000983385	0.0444583	-0.702655
GET3	1.31925	6.08712	3.5928	0.00141846	0.0510349	-1.03641
UBE2M	1.31919	4.79881	2.65913	0.0135528	0.148986	-3.06483
SMIM6	1.31715	4.91222	3.05286	0.0053649	0.093211	-2.23968
DISP1	1.31589	5.68649	3.88673	0.000674436	0.0390269	-0.358356
CKS2	1.31391	9.71883	3.11049	0.00466801	0.0868238	-2.11467
ZNRD2	1.31319	6.26658	3.59781	0.00140074	0.0505028	-1.02497
RNASE2	1.3122	4.37909	3.71213	0.00105021	0.0461917	-0.762613
DCXR	1.30704	9.92018	2.44851	0.021806	0.180792	-3.48172
NEU1	1.30487	7.71147	3.04433	0.0054761	0.0939148	-2.25809
ZMAT5	1.30434	4.67057	4.33155	0.000215833	0.0242404	0.684624
CT47A11	1.30193	4.5347	1.7353	0.0951614	0.361672	-4.7242
RNASEK	1.30032	9.37708	2.80513	0.009662	0.126098	-2.76522
DPYSL2	1.29936	8.67195	3.55429	0.00156229	0.0526593	-1.12427
GREM2	1.29827	4.74775	2.37359	0.0257239	0.194219	-3.6252
CENPM	1.29706	6.31003	2.58549	0.0160331	0.158792	-3.21276
YIPF5	1.29591	6.66353	4.45182	0.000158357	0.0227902	0.968464
PLGRKT	1.29562	6.60145	3.03185	0.00564292	0.0953294	-2.28501
AP2S1	1.29492	7.94048	3.88108	0.000684213	0.0390269	-0.371507
UBE2E3	1.29447	8.74886	4.22889	0.000281027	0.02657	0.44276
PTGDS	1.29425	6.34413	1.27578	0.213914	0.518298	-5.34908
SNRNP25	1.29333	8.18869	3.95821	0.000562119	0.0366447	-0.191839
PRMT5	1.29061	6.77713	3.63134	0.00128751	0.0497668	-0.948235
SF3B5	1.28962	8.95712	4.34132	0.000210474	0.0239685	0.707668
IFI30	1.28809	9.66616	2.97054	0.00653518	0.104794	-2.41652
ITGA5	1.28705	6.52635	4.2334	0.000277794	0.0265055	0.453363
ANXA3	1.28662	4.36396	2.1387	0.0425501	0.245684	-4.0568
TMEM109	1.28656	7.52428	4.44249	0.000162212	0.0231521	0.946413
HCAR3	1.28571	4.9767	2.26679	0.0324314	0.217258	-3.82499
PCBD1	1.28482	8.49787	3.25604	0.00327386	0.0742691	-1.79492
SEC61G	1.28272	8.90021	5.10197	2.97e-05	0.0110327	2.50217
FBXL15	1.28261	6.76928	3.08051	0.00501892	0.0898543	-2.17982
ARPC1A	1.27997	8.61244	2.50471	0.019237	0.171973	-3.37238
SWI5	1.27907	6.69884	3.25282	0.00329981	0.0745756	-1.80205
RTL8A	1.27702	5.86662	3.99623	0.000510124	0.0359585	-0.103071
VWF	1.2742	5.00954	5.51215	1.04e-05	0.00899163	3.45979
MCUB	1.27415	6.5993	2.32355	0.0286905	0.205766	-3.71953
MCM2	1.27398	8.39604	3.12726	0.00448211	0.0852466	-2.07811
MIF4GD	1.27023	6.65535	4.88186	5.23e-05	0.0137851	1.98412
VPS28	1.26844	8.58652	2.40366	0.0240797	0.189408	-3.56794
CDK5	1.26784	6.17631	3.07907	0.00503642	0.0898543	-2.18295
SSR2	1.26722	10.5949	3.6737	0.00115718	0.0475807	-0.851022
ENPP5	1.26639	4.74584	2.53442	0.017995	0.166546	-3.314
ECI1	1.26573	8.60695	3.98655	0.00052289	0.0362663	-0.125679
TMED6	1.26557	6.35704	1.5481	0.134329	0.421581	-4.99765
ARPC1B	1.26498	8.63763	2.86598	0.00837513	0.117306	-2.63803
P4HB	1.26494	9.3268	3.04502	0.00546703	0.0939148	-2.2566
TCEAL9	1.26312	8.81158	2.64016	0.0141549	0.150986	-3.10315
MAGEA12	1.26309	6.37842	1.23645	0.227932	0.535746	-5.39501
PCDHB2	1.26265	4.29636	2.25548	0.0332275	0.220115	-3.84581
TRAPPC5	1.26263	7.42369	3.28802	0.00302655	0.071699	-1.72394
SCGB3A2	1.26218	4.05015	1.8976	0.069509	0.312758	-4.46784
CCDC167	1.26126	7.80238	2.59457	0.0157058	0.157219	-3.19464
CDA	1.26087	5.34684	1.75342	0.0919454	0.355632	-4.69645
MEP1A	1.25863	6.48999	1.15853	0.257738	0.565581	-5.48227
NINJ1	1.25665	7.7006	3.13576	0.00439062	0.0845329	-2.05956
IGFBP2	1.25531	5.52633	1.40595	0.172207	0.46889	-5.18823
ANP32E	1.25422	7.96835	3.8326	0.000773958	0.0413816	-0.484089
TREM1	1.25236	4.77254	2.71122	0.0120207	0.141898	-2.95887
MRPL15	1.25136	8.84768	3.44461	0.00205444	0.0590826	-1.37304
ADGRD1	1.24702	6.55737	1.58865	0.124873	0.40836	-4.94053
LDOC1	1.24371	5.43876	1.89436	0.0699555	0.313266	-4.47313
DEXI	1.24366	6.72952	3.96891	0.000546977	0.0366135	-0.166868
SFTPB	1.24358	5.95986	1.77438	0.0883403	0.349987	-4.66406
MIPEP	1.24358	6.24295	3.16181	0.00412133	0.0818257	-2.00256
POPDC3	1.24336	4.77472	1.66569	0.108422	0.38354	-4.82876
C8G	1.24305	8.35921	2.45632	0.0214308	0.179753	-3.46661
SCAMP3	1.24122	9.10153	3.70134	0.00107924	0.0465687	-0.787464
SHCBP1	1.24068	5.59757	2.79496	0.00989464	0.127851	-2.78636
SGPP2	1.24046	4.59287	2.93347	0.00713831	0.108475	-2.49546
SLC44A2	1.24025	5.62389	3.34496	0.00263026	0.0667027	-1.59698
LYPD1	1.23976	5.36783	1.64571	0.112503	0.390693	-4.85815
SNRPC	1.2386	7.56622	3.44489	0.00205304	0.0590826	-1.37241
RNASEH2A	1.23596	6.70286	4.11496	0.000376456	0.030959	0.175005
PGK1	1.23565	7.17973	4.23742	0.000274935	0.0263785	0.462839
FLII	1.23503	6.39712	3.52602	0.00167686	0.0540936	-1.18861
KIFAP3	1.23326	7.22038	4.12688	0.000365132	0.0307601	0.202971
KIF4A	1.23305	6.87742	3.13201	0.00443075	0.0847386	-2.06774
ALYREF	1.23194	5.62057	3.07595	0.00507444	0.0902529	-2.1897
NDUFB10	1.23171	8.01904	3.44978	0.00202818	0.0590826	-1.36136
MRPS34	1.23108	6.71602	3.61942	0.0013267	0.0498067	-0.975537
SUCLA2	1.23106	7.61244	3.28115	0.0030781	0.0723179	-1.73921
BCKDK	1.22751	6.83661	2.86128	0.0084683	0.117942	-2.64789
WDR83OS	1.2274	8.08812	2.31917	0.0289643	0.206785	-3.72772
PRAF2	1.22702	5.34814	3.53618	0.00163477	0.0536738	-1.1655
PRC1	1.22701	8.56296	2.22189	0.035699	0.227331	-3.90725
SPARC	1.22492	8.58792	3.0926	0.00487447	0.0881488	-2.15358
ERP29	1.22244	9.65255	4.56782	0.000117442	0.0193164	1.2425
NPFFR2	1.22231	4.02622	2.02796	0.0534922	0.2756	-4.24987
PRPS2	1.21988	7.14086	2.9749	0.00646741	0.104093	-2.40719
MTLN	1.21825	6.5386	5.5818	8.73e-06	0.00895603	3.62104
TMX2	1.2165	8.88497	3.69463	0.00109765	0.0470383	-0.802887
UFC1	1.2142	10.0225	3.96167	0.000557183	0.0366447	-0.183774
TMEM250	1.21333	6.60441	3.92459	0.000612438	0.0381186	-0.270224
POLR2E	1.21105	6.67473	3.32134	0.00278815	0.0687605	-1.64974
TMEM126A	1.20749	9.40099	5.20223	2.3e-05	0.00983041	2.73735
SELENON	1.20562	5.33823	3.65708	0.0012067	0.0485665	-0.889194
STUB1	1.2046	8.75842	3.97672	0.000536177	0.0365105	-0.148631
COPZ1	1.20315	9.28329	3.63696	0.00126941	0.0497668	-0.93534
MRPL54	1.20298	7.1272	3.97306	0.000541209	0.0365105	-0.157174
SDF2	1.20293	7.53799	5.21355	2.23e-05	0.00983041	2.76386
DUSP23	1.2024	8.76403	4.98123	4.05e-05	0.0126456	2.21826
CDR2L	1.1976	5.10495	2.89112	0.00789222	0.113962	-2.58509
SIVA1	1.19658	6.55369	4.28533	0.000243083	0.0252467	0.57566
RRAGA	1.19644	8.91087	3.71737	0.00103641	0.0457768	-0.750544
LAMTOR1	1.19615	8.17866	5.04354	3.45e-05	0.0119179	2.36486
COPS3	1.19561	7.83497	4.28164	0.000245398	0.0252467	0.566978
FMO1	1.19294	6.53486	1.447	0.160481	0.454272	-5.13475
CCL18	1.19265	5.49307	2.05503	0.050608	0.26878	-4.20332
ISCA1	1.1907	8.02316	4.6918	8.53e-05	0.0171543	1.53544
SNX17	1.18866	7.78909	2.13884	0.042537	0.245684	-4.05654
NRBP1	1.18578	5.80694	3.10275	0.00475621	0.0872435	-2.1315
PRADC1	1.18425	7.33514	3.25237	0.00330344	0.0745756	-1.80304
CHMP5	1.18301	8.44136	2.91396	0.0074767	0.110673	-2.53683
FOS	1.18143	5.67019	1.73906	0.0944873	0.36014	-4.71847
PIGU	1.18101	7.69666	3.88022	0.000685704	0.0390269	-0.373496
CLN3	1.1802	7.16639	2.81778	0.00938004	0.124164	-2.73889
MME	1.1784	4.8508	1.47448	0.152998	0.444278	-5.09825
ALDOC	1.17689	8.19255	2.4845	0.0201266	0.175251	-3.41186
AKR7A2	1.17638	8.27083	3.28432	0.0030542	0.072112	-1.73216
ZNF32	1.17572	6.38611	3.46915	0.00193265	0.0581374	-1.31757
COMMD8	1.17514	7.91285	3.92082	0.00061835	0.038139	-0.279006
NAPA	1.17421	6.08675	2.52436	0.0184069	0.16852	-3.33381
HBA1	1.17407	6.60212	1.97372	0.0597113	0.290483	-4.34182
OAZ1	1.17183	10.7161	3.40844	0.00224765	0.0620359	-1.45456
CHODL	1.17172	4.59237	1.80577	0.0831686	0.339636	-4.61501
GON7	1.16858	5.97524	3.29201	0.00299697	0.0711936	-1.71506
ZNF792	1.16687	5.06714	2.74508	0.011114	0.135836	-2.88944
CHCHD1	1.16609	8.9881	3.62218	0.0013175	0.0498067	-0.969199
RABAC1	1.16589	8.02131	2.21159	0.036489	0.229613	-3.92596
UBAC1	1.16457	6.71094	3.97955	0.000532317	0.0365105	-0.142022
ANXA5	1.16437	10.4217	2.84965	0.00870355	0.119937	-2.6723
CDK4	1.1628	9.09028	3.69083	0.00110823	0.0471408	-0.81163
MCRIP2	1.16196	8.1939	2.79193	0.009965	0.12843	-2.79265
PXMP2	1.16043	9.34295	2.84459	0.00880771	0.120497	-2.68289
ST3GAL1	1.16033	7.13913	3.31387	0.00283996	0.068984	-1.6664
ITM2C	1.15976	6.97153	2.31583	0.0291751	0.207789	-3.73397
ZIC2	1.15966	6.57718	1.3347	0.194161	0.496646	-5.27793
TM9SF2	1.15943	10.519	3.9113	0.000633531	0.0385249	-0.301176
CRYL1	1.15852	8.7635	2.91997	0.0073709	0.109832	-2.5241
MYH4	1.1573	5.95313	1.07826	0.291345	0.596223	-5.56683
PCNA	1.15679	9.41294	3.27047	0.00315994	0.0728949	-1.76292
C4ORF3	1.15517	8.09175	3.34673	0.00261875	0.0667027	-1.59301
ZNF367	1.15381	8.22849	2.31183	0.029429	0.20861	-3.74144
ICAM2	1.15377	5.27152	3.56568	0.00151835	0.0525856	-1.09832
EIF4A3	1.1535	9.76318	5.06011	3.31e-05	0.0116544	2.40382
SSNA1	1.15036	7.0993	3.20278	0.00372965	0.0795342	-1.91256
HSPA4L	1.1495	5.96842	2.231	0.035013	0.22524	-3.89065
SEC61A1	1.14852	7.15073	2.63816	0.01422	0.151126	-3.10719
MT1F	1.14782	8.19519	1.72658	0.0967443	0.363677	-4.73749
PSMC3	1.14776	6.76006	2.53244	0.0180756	0.166782	-3.31791
WASHC3	1.14687	7.63989	3.41725	0.00219905	0.0612482	-1.43474
CCM2	1.14617	7.17194	3.06745	0.00517958	0.0913701	-2.20812
HLA-B	1.1459	10.1263	2.79534	0.00988583	0.127851	-2.78556
MRPL21	1.14537	7.37232	3.19694	0.00378322	0.079583	-1.92542
PPP1CA	1.14502	7.43876	2.53518	0.0179645	0.166514	-3.31251
SARAF	1.14331	10.4182	4.10746	0.00038377	0.0314109	0.157389
TMEM208	1.14223	8.88709	4.00238	0.000502171	0.035543	-0.0886967
RPS5	1.14203	10.7319	3.16719	0.00406774	0.0813564	-1.99078
PPIL1	1.14101	6.878	2.36338	0.0263054	0.196494	-3.64454
C1D	1.14087	7.26122	2.75984	0.010739	0.134099	-2.85902
TP53RK	1.14012	5.76279	3.66705	0.00117674	0.0479299	-0.866291
FIBP	1.13846	8.24028	3.34037	0.00266024	0.0670693	-1.60724
VAMP7	1.13762	9.91693	3.42737	0.00214443	0.0603164	-1.41193
LPCAT1	1.13758	6.85233	2.01013	0.0554702	0.28109	-4.28029
RAB9A	1.13505	7.99841	4.39342	0.000184062	0.0235331	0.830573
RAB25	1.13297	4.05156	2.00751	0.0557656	0.281866	-4.28474
ATP5MC3	1.13204	9.2727	5.08159	3.13e-05	0.0112587	2.45431
GYG1	1.13066	8.03584	4.77759	6.84e-05	0.0153407	1.73806
IGBP1	1.12921	7.52617	2.93984	0.0070311	0.107983	-2.48193
UMAD1	1.12918	6.64242	4.66734	9.09e-05	0.0171766	1.47765
RRAS	1.12917	5.69933	2.77467	0.0103744	0.131547	-2.82839
CUEDC2	1.12897	8.39403	4.31264	0.000226594	0.0244579	0.640034
MDH2	1.12859	9.15664	4.0676	0.000425016	0.0330632	0.063942
TNFRSF12A	1.12597	6.72816	2.29851	0.0302894	0.210747	-3.76626
TEX2	1.12477	8.55129	2.59568	0.0156662	0.157029	-3.19242
TMEM120A	1.1246	7.81772	3.22089	0.00356816	0.0780375	-1.87263
CBX1	1.12342	8.99776	4.46205	0.00015424	0.022574	0.992611
CSTF2T	1.12328	6.8034	4.30254	0.000232556	0.0249456	0.616231
AGPAT1	1.12296	8.11437	4.32347	0.000220367	0.0242404	0.665569
SLC25A5	1.12219	11.3589	3.96545	0.000551823	0.0366447	-0.174935
SHISA4	1.121	4.57447	2.96519	0.0066191	0.105527	-2.42794
ETFA	1.12046	9.77748	2.95571	0.00677044	0.107045	-2.44816
MCOLN1	1.12032	5.82047	3.25847	0.0032544	0.0741541	-1.78953
TLR2	1.11917	5.69669	2.36442	0.0262459	0.196389	-3.64259
ILF2	1.11873	8.67124	4.16884	0.000327879	0.0293392	0.301518
NUDT21	1.11756	6.51371	3.60823	0.00136453	0.0499027	-1.00113
GXYLT2	1.11607	4.46137	4.28239	0.000244924	0.0252467	0.568749
MDH1	1.11594	11.1323	5.53497	9.83e-06	0.00899163	3.51268
SSX1	1.11462	5.01047	1.58749	0.125135	0.408367	-4.94218
UCK2	1.11428	7.47007	2.77289	0.0104176	0.131707	-2.83207
ATG101	1.114	7.08975	3.21176	0.00364873	0.0787833	-1.89277
BNIP3L	1.112	7.9277	3.81871	0.000801742	0.0418936	-0.516294
MECR	1.11166	5.23582	2.74031	0.0112376	0.136672	-2.89925
ISCA2	1.11153	8.29298	2.48562	0.0200762	0.175196	-3.40967
TAF7	1.1113	9.29819	5.12184	2.82e-05	0.0108308	2.54884
TRAM1L1	1.11106	5.00249	2.47599	0.0205127	0.176344	-3.42844
GPKOW	1.1097	7.68979	4.93782	4.53e-05	0.0132865	2.11602
ZNF595	1.10963	4.72053	2.16573	0.0402044	0.238847	-4.00862
ARL4A	1.10955	8.36133	3.34612	0.00262269	0.0667027	-1.59437
SNRPB	1.10892	9.50464	2.65562	0.0136624	0.14943	-3.07194
TMEM160	1.10672	5.70745	3.15616	0.0041783	0.0823261	-2.01493
EXOC8	1.10569	7.88757	2.65965	0.0135366	0.148986	-3.06377
MCM7	1.10509	7.44812	3.24171	0.0033909	0.076053	-1.82664
CLGN	1.10296	7.22183	1.1537	0.259674	0.567785	-5.4875
NDUFA13	1.10107	10.1817	3.68733	0.00111807	0.0474162	-0.819684
BTBD1	1.10094	8.8467	3.70696	0.00106401	0.0464029	-0.774515
MAGEA3	1.09961	5.7141	1.41546	0.169432	0.465559	-5.17596
BOLA3	1.0991	9.52218	3.77376	0.00089856	0.0438881	-0.620358
R3HCC1	1.09902	7.23421	4.00807	0.000494913	0.0354653	-0.0753779
STK39	1.0988	6.92566	2.57444	0.0164398	0.160187	-3.23476
CDC26	1.09879	8.59172	4.47792	0.000148062	0.0221426	1.03009
PCTP	1.09864	8.64296	2.23188	0.0349471	0.224948	-3.88904
POMP	1.0985	8.48889	3.52097	0.00169816	0.0543579	-1.20008
FXYD2	1.09548	5.14136	1.77239	0.0886783	0.350705	-4.66716
LSM2	1.09511	6.56507	3.2339	0.00345642	0.0767768	-1.84391
MYZAP	1.09458	5.80422	4.36055	0.000200311	0.0235331	0.753028
ARG2	1.09396	5.64353	2.02851	0.0534315	0.275369	-4.24892
ATP6AP1	1.09266	8.90014	2.17947	0.039057	0.23634	-3.98398
CHMP2A	1.09227	8.39336	3.4781	0.00189006	0.0572332	-1.29734
GUCY2C	1.09104	4.78219	1.63282	0.115203	0.394888	-4.87696
ATP10D	1.08893	6.17329	2.74506	0.0111144	0.135836	-2.88948
PSMD3	1.08799	5.58133	3.47738	0.00189341	0.0572332	-1.29895
TUBG1	1.0872	7.75953	4.07168	0.000420597	0.0330168	0.0735092
DHRS7B	1.08547	6.8875	2.98819	0.00626539	0.102368	-2.37878
COMMD4	1.08327	6.49763	3.52568	0.00167829	0.0540936	-1.18938
ORAI1	1.08247	5.55016	3.55672	0.00155281	0.0526593	-1.11873
MFSD2B	1.07991	5.1093	2.45703	0.0213971	0.179738	-3.46524
SUPT4H1	1.07902	7.94464	3.27261	0.00314335	0.072769	-1.75816
MIF	1.07789	10.8307	2.99889	0.00610692	0.101124	-2.35584
ORMDL2	1.0777	9.05022	4.63118	9.97e-05	0.0175779	1.39221
CSTA	1.07623	9.14509	1.29905	0.205933	0.509221	-5.3213
PDGFRL	1.07593	4.39152	1.9784	0.0591506	0.289004	-4.33396
NDUFS3	1.0758	9.2366	3.97914	0.000532871	0.0365105	-0.142973
SOWAHC	1.07545	7.79508	2.94728	0.00690765	0.10757	-2.4661
ACVR1	1.07532	8.09736	3.92462	0.000612398	0.0381186	-0.270164
PLAC8	1.07518	5.77093	1.72167	0.0976439	0.365081	-4.74494
LSM4	1.07466	7.06719	3.86749	0.000708288	0.0395862	-0.403101
CLIP2	1.07183	4.20716	2.38435	0.025124	0.191733	-3.60476
GRHPR	1.07102	9.67581	3.6346	0.00127696	0.0497668	-0.940744
PSMG1	1.07017	8.31921	3.89204	0.000665388	0.038887	-0.346013
LSM7	1.06981	6.97392	2.8663	0.00836874	0.117306	-2.63735
CFAP20	1.06955	8.61769	4.27688	0.00024842	0.0252467	0.55576
SUSD1	1.06914	6.20613	2.06447	0.0496355	0.266461	-4.18699
CIAO2B	1.06906	9.29319	3.07317	0.00510864	0.0904883	-2.19574
FHOD3	1.06886	4.79614	1.82694	0.0798304	0.333093	-4.58158
SPNS1	1.06841	6.41889	3.23922	0.00341165	0.0763201	-1.83214
SDHAF2	1.06795	6.49468	3.14919	0.00424977	0.0830243	-2.0302
NUDT1	1.06712	5.81301	2.61037	0.0151511	0.155062	-3.16303
LOX	1.06622	4.6519	3.34428	0.00263462	0.0667154	-1.59848
SYPL1	1.06477	8.29003	3.54488	0.00159957	0.0530941	-1.14571
KCTD9	1.06425	6.53346	3.54717	0.00159042	0.0530242	-1.14049
HSPA13	1.06394	6.88007	2.91448	0.00746754	0.110673	-2.53573
METTL18	1.06383	7.27656	4.95774	4.3e-05	0.0130336	2.16294
C9	1.06367	7.87596	1.10297	0.280682	0.586941	-5.54139
EIF4H	1.06296	10.0911	6.18836	1.9e-06	0.00328671	5.00392
PSMD11	1.0614	7.47494	4.13016	0.000362071	0.0307601	0.210678
ADIRF	1.0614	5.28742	1.74696	0.0930813	0.35818	-4.70637
PRPSAP2	1.06114	7.52404	2.67422	0.0130912	0.146506	-3.03425
COPE	1.06039	4.80261	3.70269	0.00107556	0.0465687	-0.784355
CLDN7	1.06032	6.1554	2.00847	0.0556568	0.281627	-4.28311
SLC25A6	1.0603	9.60431	2.54723	0.0174829	0.164989	-3.28871
BSG	1.05965	6.33483	3.43776	0.00208974	0.0596525	-1.38849
REXO5	1.05886	5.28729	2.58014	0.0162288	0.159198	-3.22342
AP2M1	1.05866	8.14836	2.06109	0.0499821	0.267407	-4.19285
GNAI2	1.05803	6.43879	2.38679	0.0249898	0.191131	-3.60011
DGCR6	1.05786	7.11447	2.89159	0.00788354	0.113952	-2.58411
SLC35B1	1.05713	9.28469	5.45629	1.2e-05	0.00942228	3.33015
POLE2	1.05705	7.22578	2.41983	0.0232358	0.185951	-3.53696
PIN1	1.05693	5.59756	2.18748	0.0384021	0.234557	-3.96957
EEF2	1.05633	10.2711	2.59361	0.01574	0.157232	-3.19655
NDUFAF3	1.05531	7.3648	3.49424	0.00181545	0.0561879	-1.26076
TMPRSS3	1.05526	5.82298	1.60849	0.120449	0.400646	-4.91215
NRBF2	1.05363	6.15264	2.68595	0.0127425	0.145257	-3.01042
ANKRD39	1.05238	6.02779	3.76805	0.000911672	0.0438881	-0.633578
DNLZ	1.05182	5.2466	2.12852	0.0434647	0.248226	-4.07484
NDUFB11	1.05065	9.59547	5.27763	1.89e-05	0.00983041	2.91376
PRPF8	1.04952	8.18757	3.38542	0.00237971	0.0635975	-1.50631
MRPL24	1.04706	9.39858	3.90694	0.000640606	0.0385995	-0.311327
SELENOF	1.04603	9.3746	2.73257	0.0114411	0.13798	-2.91514
DAP	1.04594	7.45986	2.92739	0.00724216	0.108928	-2.50836
HLA-DRA	1.04586	7.5015	1.13445	0.267505	0.575319	-5.5082
FKBP9	1.04568	8.64216	3.99223	0.000515358	0.0361798	-0.112408
SHKBP1	1.04444	5.93906	2.95567	0.0067711	0.107045	-2.44825
MLLT11	1.04427	8.29243	1.6193	0.118094	0.397836	-4.89656
PLEK2	1.04299	7.49914	2.15852	0.0408178	0.240917	-4.0215
COQ6	1.04214	6.13577	3.84228	0.000755158	0.0408827	-0.461631
MLST8	1.04135	6.64223	2.49574	0.0196274	0.173473	-3.38994
SLC25A11	1.04121	7.23984	2.73409	0.011401	0.137785	-2.91203
DHRS11	1.03899	6.18672	2.64475	0.0140069	0.150716	-3.09389
ESAM	1.03803	4.68149	2.84968	0.00870292	0.119937	-2.67223
CHMP2B	1.03726	7.63083	3.40641	0.002259	0.0620359	-1.45913
PSENEN	1.03714	7.43075	2.01931	0.0544438	0.278021	-4.26466
HSD17B10	1.0365	10.5637	3.63374	0.00127975	0.0497668	-0.942727
COQ4	1.03622	6.6212	3.87576	0.000693532	0.0391415	-0.383866
WDR54	1.03591	6.75825	3.13875	0.00435885	0.0843915	-2.05302
TACC3	1.03561	5.81518	2.47231	0.0206816	0.176862	-3.43559
GAPDH	1.03388	11.1827	3.31505	0.0028317	0.068984	-1.66376
GBA2	1.03264	6.52258	2.79215	0.0099597	0.12843	-2.79218
FKBP2	1.03202	8.09151	2.77853	0.0102815	0.130989	-2.8204
ADAT1	1.03194	4.96239	3.03661	0.00557876	0.0949213	-2.27475
SQOR	1.03135	9.14495	2.56816	0.0166755	0.161371	-3.24725
HAUS4	1.03108	7.77451	2.78039	0.0102371	0.130765	-2.81656
TUBB3	1.03052	8.43856	4.79335	6.57e-05	0.0153274	1.77528
ATP1A1	1.02957	9.84798	3.62745	0.00130016	0.0497668	-0.957136
NUDT19	1.02834	8.01175	3.10277	0.00475602	0.0872435	-2.13147
TMEM243	1.02813	6.30433	2.08949	0.047137	0.259336	-4.14345
EEF1A2	1.02685	5.55632	1.59594	0.123232	0.405683	-4.93014
AEN	1.02669	6.21677	2.19978	0.0374147	0.232345	-3.94735
CYC1	1.02664	9.71329	2.06782	0.0492946	0.265456	-4.18119
C6ORF120	1.02629	7.75302	3.22585	0.00352518	0.0776528	-1.86169
ARMCX5	1.02102	5.64739	4.16498	0.000331141	0.0294784	0.292451
AKR1C4	1.02052	7.67719	1.48344	0.15062	0.44193	-5.08622
RACGAP1	1.02037	8.24866	3.03558	0.00559258	0.0950629	-2.27697
ESYT1	1.02035	8.48705	4.43816	0.000164029	0.0232196	0.9362
UBAP1	1.01943	7.64054	2.9326	0.0071532	0.108475	-2.49732
CMC1	1.01907	7.89066	3.09353	0.00486356	0.0881488	-2.15156
DPM2	1.01815	6.72578	2.37439	0.0256791	0.194155	-3.62369
MAP2K1	1.01809	9.04694	3.49484	0.00181274	0.0561879	-1.2594
TP53I3	1.01795	8.47033	2.55778	0.0170715	0.163042	-3.26783
PYCR2	1.01749	5.62538	3.69838	0.00108731	0.0467109	-0.794256
NLRP11	1.01741	5.00764	2.08332	0.0477429	0.261007	-4.15423
WDR18	1.01718	5.10186	2.28978	0.0308657	0.21176	-3.78247
F10	1.01689	8.69681	2.33232	0.0281489	0.203615	-3.70308
TMEM117	1.01575	5.30584	2.55551	0.0171591	0.163402	-3.27233
UNC119	1.0153	6.15386	2.45455	0.0215154	0.180112	-3.47004
RFWD3	1.01414	5.34188	3.76923	0.000908932	0.0438881	-0.630831
PREB	1.01381	7.9137	3.78835	0.000865945	0.0434735	-0.586617
MAP1LC3B	1.01283	7.2816	3.20941	0.00366973	0.0787833	-1.89795
TMBIM1	1.01016	9.22348	2.42502	0.0229707	0.185203	-3.52699
TGFBR3	1.00916	7.97775	2.72023	0.0117728	0.139832	-2.94043
CHCHD2	1.00844	10.6484	4.12765	0.000364408	0.0307601	0.204788
POLE4	1.00794	5.64449	4.24517	0.000269518	0.026297	0.481072
FH	1.00759	8.21439	4.74438	7.45e-05	0.0160097	1.65964
MMP12	1.00688	5.04276	1.77065	0.0889731	0.351167	-4.66985
NDUFA8	1.00648	9.35636	2.9407	0.00701662	0.107983	-2.48009
PHF19	1.00536	5.91651	3.09377	0.00486063	0.0881488	-2.15102
RBM3	1.00311	6.28082	2.52023	0.0185787	0.169495	-3.34194
DDOST	1.00294	9.28966	3.5984	0.00139865	0.0505028	-1.02361
EIF3D	1.00241	9.562	3.54554	0.00159693	0.0530941	-1.14421
COPRS	1.00148	9.25989	4.97638	4.1e-05	0.0126456	2.20683
BAHD1	1.00145	5.00757	3.13703	0.00437707	0.0844603	-2.05677
GPC4	0.999421	4.73161	2.36877	0.025997	0.19549	-3.63434
EIF4EBP1	0.9976	6.73511	3.01886	0.00582162	0.0975163	-2.31297
RTN2	0.996334	5.76858	2.54793	0.0174555	0.164911	-3.28734
CTSA	0.996226	9.57861	2.09786	0.0463269	0.256875	-4.12881
HAUS1	0.995813	6.76256	3.12129	0.0045474	0.0857483	-2.09113
S100A11	0.995639	6.73393	1.93934	0.0639751	0.30064	-4.39918
AGR2	0.995188	4.97674	1.65839	0.109898	0.38568	-4.83953
MCM5	0.994776	6.99669	2.60235	0.0154302	0.156213	-3.17908
PCBP1	0.993297	9.28994	4.27444	0.000249981	0.0252467	0.550019
CRIP1	0.993044	4.08179	2.4327	0.0225841	0.183628	-3.51223
PDIA6	0.993043	10.4353	3.85125	0.000738147	0.0402139	-0.440821
DPP10	0.992724	3.9643	1.78245	0.0869862	0.347149	-4.65152
MFAP1	0.992484	8.10212	3.75222	0.000948958	0.0442019	-0.670148
MAGT1	0.992272	8.08197	2.99017	0.00623577	0.102245	-2.37454
MYBL2	0.991799	5.6628	2.0574	0.0503623	0.268334	-4.19923
RPL36AL	0.991436	10.1139	2.8232	0.00926143	0.12351	-2.72758
ADORA2B	0.990492	4.15856	2.46932	0.0208198	0.177647	-3.4414
LY96	0.989524	6.72402	1.41166	0.170537	0.46734	-5.18087
AHSA1	0.987851	9.14474	3.40646	0.00225874	0.0620359	-1.45902
AGA	0.987573	7.23938	2.95213	0.00682843	0.107206	-2.45579
SELENOM	0.986393	5.94479	1.53506	0.137494	0.426611	-5.01576
CETN2	0.98396	8.78481	2.71516	0.0119118	0.140902	-2.95082
ZNHIT3	0.98355	8.08133	4.17013	0.000326795	0.0293392	0.304551
SGMS1	0.981632	6.98639	2.44483	0.0219846	0.180883	-3.48882
EMC6	0.981621	7.86788	5.28734	1.85e-05	0.00983041	2.93645
PFN2	0.980917	7.7675	1.85348	0.0758082	0.325551	-4.53924
NAA11	0.980211	4.27078	1.9367	0.0643128	0.301228	-4.40355
DUSP12	0.978829	6.99854	2.80963	0.00956075	0.125562	-2.75586
MED21	0.978613	6.19216	3.75874	0.000933412	0.0442019	-0.655079
SEC23B	0.977435	8.32461	3.57834	0.00147089	0.0520978	-1.06943
DYNC1I1	0.977247	5.14604	3.12549	0.0045014	0.0853333	-2.08198
DNER	0.976182	4.30587	1.2786	0.212932	0.517432	-5.34573
TWSG1	0.974849	5.73393	4.60586	0.000106475	0.0182061	1.33238
SSX4	0.974637	5.05224	1.48037	0.151431	0.442207	-5.09035
RRP15	0.974585	6.57935	2.57949	0.0162528	0.1593	-3.22472
PTGFR	0.974221	4.68167	1.83851	0.078055	0.330261	-4.56318
NDNF	0.973255	4.68643	2.28076	0.0314715	0.21331	-3.79919
SDHAF3	0.971211	5.41794	2.743	0.0111677	0.136109	-2.89372
MUC5B	0.971046	3.90152	3.01087	0.00593415	0.0989215	-2.33013
FKBP1B	0.970517	7.53972	1.18443	0.247528	0.556761	-5.45382
MT1HL1	0.96926	9.05069	1.60307	0.121644	0.402915	-4.91993
TPRKB	0.969227	7.84647	3.68322	0.00112973	0.0474162	-0.829143
SLC3A2	0.967563	5.965	2.57731	0.0163332	0.159815	-3.22904
PLPP2	0.967405	5.35091	1.24437	0.225053	0.531991	-5.38586
CASC3	0.967381	8.27261	5.20815	2.26e-05	0.00983041	2.7512
SSX3	0.966742	4.99024	1.86417	0.0742379	0.322295	-4.52205
GTF2E2	0.966599	7.58844	3.14271	0.00431714	0.0837862	-2.04436
NBPF20	0.966471	7.20041	2.46303	0.0211135	0.178706	-3.45361
NECTIN3	0.964701	6.71749	1.95295	0.0622562	0.296077	-4.37656
SNX30	0.964576	6.92318	2.49385	0.0197105	0.173851	-3.39362
P2RY14	0.96409	4.94387	2.20942	0.0366582	0.230294	-3.92991
MAPK9	0.963305	7.04425	3.62	0.00132474	0.0498067	-0.974188
DNAJB9	0.961892	8.61965	2.56963	0.0166201	0.161162	-3.24433
USP39	0.961128	5.96096	3.42799	0.00214114	0.0603164	-1.41054
ZNF106	0.960267	6.96508	3.48194	0.001872	0.0572203	-1.28862
RNPEP	0.959468	8.07332	3.10064	0.00478059	0.0872435	-2.1361
HNRNPF	0.959355	6.91849	3.68458	0.00112586	0.0474162	-0.826015
PIGA	0.959117	7.12195	3.07962	0.00502963	0.0898543	-2.18174
TRIM28	0.958994	7.79025	2.35678	0.0266875	0.197723	-3.65702
NOP10	0.95863	9.42554	3.53041	0.00165854	0.0540434	-1.17862
HINT2	0.958439	9.98337	3.31814	0.00281022	0.0689304	-1.65687
GAA	0.958129	7.49701	2.07815	0.0482557	0.262346	-4.16324
PTOV1	0.957703	7.26494	2.14725	0.0417951	0.243852	-4.04161
PPFIA4	0.956941	3.867	2.27464	0.0318888	0.215293	-3.81051
PHB2	0.956906	10.1163	2.97413	0.00647935	0.104188	-2.40884
FIS1	0.95628	6.47148	2.76184	0.0106893	0.133674	-2.85491
ERCC6L	0.954679	4.80699	2.70188	0.012283	0.143426	-2.97796
SNRPD1	0.952728	7.77317	3.85698	0.000727466	0.0399682	-0.427507
TBC1D19	0.952596	4.60556	2.00778	0.0557354	0.281866	-4.28429
C4ORF48	0.952589	6.73424	2.09071	0.0470186	0.258899	-4.14133
GTSF1	0.952554	6.29199	1.13043	0.269165	0.577179	-5.51249
SSR4	0.952509	10.5415	3.0798	0.00502753	0.0898543	-2.18136
CDH17	0.951866	4.91771	1.04714	0.305186	0.609927	-5.59815
PTGFRN	0.950769	7.86988	3.64881	0.00123209	0.0490283	-0.908168
TIMM17B	0.950374	5.30165	3.704	0.00107201	0.0465687	-0.781337
FDCSP	0.949849	4.26146	1.30012	0.205572	0.50891	-5.32002
SCN4B	0.949161	3.86508	3.13428	0.00440642	0.0846483	-2.06279
PDZD11	0.948726	9.37059	3.79867	0.000843588	0.0425987	-0.562741
OSTC	0.948202	9.72089	2.61667	0.0149351	0.15425	-3.15039
HLA-DRB1	0.947775	9.35646	1.37497	0.181498	0.481219	-5.22772
PCDH17	0.947759	7.19649	2.77856	0.0102809	0.130989	-2.82036
SUSD6	0.947634	7.71947	2.41575	0.0234464	0.186943	-3.5448
SH3RF3	0.947392	5.76877	1.6438	0.112899	0.391138	-4.86094
COL4A1	0.946665	7.9244	2.41939	0.0232585	0.185962	-3.53781
TUBB4B	0.945904	9.50323	4.5475	0.000123758	0.0196876	1.19447
DCLRE1A	0.9456	6.07188	2.7857	0.0101109	0.129825	-2.80555
PAGE1	0.943169	5.52987	0.945663	0.353489	0.646554	-5.6944
GPRC5A	0.942656	4.11668	2.50007	0.0194378	0.172517	-3.38146
SLC6A8	0.941662	4.99836	2.64611	0.0139635	0.150704	-3.09115
SMAP1	0.941531	8.44597	3.27834	0.00309942	0.0726282	-1.74545
SLC9A3R1	0.940829	9.04336	3.27716	0.00310846	0.0727414	-1.74808
DDX39A	0.93919	8.91405	2.98186	0.00636084	0.103147	-2.39232
FAM162B	0.939157	5.90066	3.40021	0.00229403	0.0623212	-1.47308
HAT1	0.938229	8.36348	3.61328	0.00134732	0.0498067	-0.989575
SGPP1	0.938037	5.80936	2.93489	0.00711435	0.108475	-2.49245
PKIB	0.937767	5.53255	1.31994	0.198971	0.502372	-5.29601
DAD1	0.937616	11.0807	3.77649	0.000892372	0.0438881	-0.614052
SLC35A4	0.937525	7.08529	2.35069	0.0270449	0.19909	-3.66852
MAP7D2	0.937488	5.60556	1.02969	0.313143	0.616161	-5.61534
PPIF	0.936833	7.54222	2.48174	0.0202513	0.176045	-3.41725
CAV2	0.935319	6.64625	2.51803	0.0186709	0.16998	-3.34626
FDXR	0.935091	5.78308	3.09408	0.00485708	0.0881488	-2.15037
TTC30A	0.934674	4.44045	3.20117	0.0037443	0.0795342	-1.91609
NBL1	0.934566	5.1349	2.20215	0.037228	0.231898	-3.94308
FAM89A	0.934019	7.6209	3.31518	0.00283075	0.068984	-1.66346
MPG	0.933782	5.82931	3.09298	0.00486995	0.0881488	-2.15274
POLR2L	0.933531	7.00053	3.44522	0.00205136	0.0590826	-1.37167
ZXDB	0.933364	5.59747	3.48086	0.00187709	0.0572332	-1.29108
NAGK	0.933321	7.20154	2.02915	0.053362	0.275093	-4.24783
DNAJA1	0.932907	9.89116	3.19397	0.00381069	0.079583	-1.93194
FSTL5	0.93253	4.52874	1.23085	0.229984	0.538479	-5.40145
PMEPA1	0.932496	5.02791	2.21265	0.0364074	0.229557	-3.92404
ULBP2	0.932334	4.48905	2.60648	0.0152859	0.155745	-3.17082
REG3A	0.93194	4.49019	2.06241	0.0498457	0.267091	-4.19055
ZNF415	0.931516	4.57047	1.95551	0.0619369	0.295492	-4.37229
FUCA2	0.93129	9.16685	3.7072	0.00106336	0.0464029	-0.773956
TIMM21	0.930929	8.27186	3.55723	0.00155085	0.0526593	-1.11759
VDAC2	0.930615	10.276	4.06259	0.000430504	0.0331712	0.0522002
PKD2	0.930275	6.22491	2.52421	0.0184133	0.16852	-3.33411
CAPZA2	0.930036	6.72418	3.12504	0.00450631	0.0853333	-2.08296
SIGMAR1	0.929173	7.32844	2.6049	0.0153412	0.155849	-3.17399
CPOX	0.92852	7.40139	2.18623	0.0385035	0.234773	-3.97182
SNRPD2	0.928344	9.41273	3.95514	0.000566539	0.0366447	-0.199003
PSME1	0.928172	10.0628	2.5576	0.0170783	0.163042	-3.26819
POR	0.927916	8.0343	1.46875	0.154533	0.445967	-5.1059
DLGAP5	0.927784	6.80523	2.60148	0.0154609	0.15642	-3.18083
TMED1	0.926435	7.2123	2.41322	0.0235774	0.187555	-3.54964
SERPINH1	0.925918	6.7451	1.57706	0.127516	0.411262	-4.95697
C19ORF33	0.924631	5.31701	1.70835	0.100124	0.370042	-4.76509
STARD3NL	0.924173	8.64434	3.21575	0.00361332	0.0785983	-1.88398
VBP1	0.92213	9.60445	3.34117	0.00265499	0.0670693	-1.60545
TLE5	0.920607	5.64253	2.23955	0.0343795	0.223376	-3.87502
AATF	0.918889	7.75212	3.77837	0.000888144	0.0438881	-0.609718
GAREM1	0.918382	6.01859	2.02121	0.0542335	0.277597	-4.26141
LAP3	0.918335	9.23488	2.31549	0.0291964	0.207841	-3.7346
BLVRB	0.918049	9.19901	3.6629	0.00118914	0.0482075	-0.875839
PPID	0.917095	7.10198	3.06875	0.00516339	0.0911777	-2.20531
NID2	0.916193	5.03596	2.81882	0.00935711	0.124164	-2.73672
SLC26A2	0.915911	6.42394	2.95919	0.00671443	0.106481	-2.44073
ANKRD27	0.915742	8.65306	3.03793	0.005561	0.0947125	-2.27189
SPP1	0.915466	6.23911	1.46443	0.155701	0.447487	-5.11166
SELENOT	0.915225	7.31474	3.37606	0.00243548	0.0641171	-1.5273
DOLK	0.915074	7.69583	2.53391	0.0180156	0.166558	-3.315
HLA-DPA1	0.915066	7.10457	1.40395	0.172794	0.469784	-5.19079
LNPK	0.914099	5.89822	4.26696	0.000254837	0.0254395	0.532392
S100A8	0.913868	4.43448	2.07742	0.0483276	0.262541	-4.1645
NOB1	0.913297	6.19262	2.77694	0.0103198	0.131143	-2.8237
MRPL46	0.912831	7.9526	2.69772	0.0124014	0.144087	-2.98644
RPL29	0.91276	10.5397	2.15583	0.0410489	0.241868	-4.0263
THEM6	0.912614	5.99638	1.80284	0.0836398	0.341	-4.61962
BLMH	0.912174	6.45867	3.17187	0.00402167	0.0807608	-1.98051
ARF5	0.912005	7.5705	2.82098	0.0093098	0.123772	-2.73221
EIF5A2	0.911922	5.21726	1.84907	0.0764642	0.326847	-4.5463
FAM133A	0.911363	5.2777	1.1388	0.265722	0.573697	-5.50356
GNPDA2	0.911324	5.1513	2.38864	0.0248883	0.190851	-3.59659
ATP5F1B	0.909987	11.3333	3.68175	0.00113393	0.0474162	-0.83252
PRMT6	0.909472	5.3547	1.81432	0.0818056	0.337986	-4.60154
NDRG1	0.909212	10.6024	1.61927	0.1181	0.397836	-4.89661
LAMTOR4	0.906976	8.48108	3.15554	0.00418466	0.0823261	-2.0163
HLA-G	0.906645	7.80223	2.29957	0.0302198	0.210738	-3.76428
LRRC6	0.905131	4.50622	3.24937	0.00332783	0.0749304	-1.80968
CTAG1A	0.90507	4.99362	0.937365	0.357655	0.650241	-5.70187
TDGF1	0.904467	6.93108	1.06567	0.296889	0.602202	-5.5796
NHP2	0.903516	9.81011	2.21515	0.0362144	0.229008	-3.9195
WDR5	0.903383	6.63269	3.40516	0.00226603	0.0620359	-1.46194
UQCRH	0.901213	10.7738	3.95642	0.00056469	0.0366447	-0.196012
DCK	0.900702	6.57001	2.40963	0.0237646	0.188177	-3.5565
CHID1	0.90067	7.52307	2.98392	0.00632956	0.102833	-2.38791
TMCO1	0.900642	9.45293	4.63387	9.91e-05	0.0175779	1.39856
MAP7D1	0.899799	5.73501	2.41101	0.0236927	0.188125	-3.55387
DCAF10	0.89899	6.6296	2.92564	0.00727232	0.109096	-2.51207
CHMP6	0.898767	6.15651	3.5537	0.00156461	0.0526593	-1.12562
AACS	0.898734	7.87642	3.65416	0.00121561	0.0485962	-0.895897
EIF4E3	0.898664	5.12473	3.63282	0.00128272	0.0497668	-0.944843
MRPL58	0.898034	8.25957	4.32663	0.000218584	0.0242404	0.673016
SMYD3	0.897606	7.67852	2.12162	0.0440945	0.249676	-4.08703
ZYX	0.897072	6.2885	2.16956	0.0398809	0.238249	-4.00175
YY1AP1	0.897028	8.00709	3.04818	0.00542565	0.0936023	-2.24979
JOSD1	0.896681	6.82472	2.0465	0.0515011	0.270887	-4.21803
GLCE	0.894298	7.30796	2.21222	0.0364405	0.229613	-3.92482
WDR24	0.894089	5.04624	2.90055	0.00771807	0.112767	-2.56518
RAD51C	0.89395	6.66346	3.3565	0.00255625	0.0658752	-1.57114
ADIPOR1	0.892864	9.39668	5.02873	3.58e-05	0.0120057	2.33004
CPA3	0.891513	4.47909	2.18136	0.038901	0.235833	-3.98057
PDCD10	0.891125	8.94224	3.79903	0.000842813	0.0425987	-0.561902
ABCF3	0.890836	5.55865	2.32256	0.0287521	0.206123	-3.72138
IARS2	0.890634	10.1306	3.25569	0.00327665	0.0742691	-1.79569
PCDHA10	0.889875	4.13097	3.20069	0.00374875	0.0795342	-1.91717
PAM	0.888539	7.2486	2.18245	0.0388122	0.235768	-3.97862
PCSK5	0.888364	5.58559	2.36339	0.026305	0.196494	-3.64453
MMP10	0.888243	4.71416	1.51211	0.143209	0.431945	-5.04733
TFEB	0.887587	5.11178	3.51555	0.00172132	0.0547463	-1.21239
OLFM4	0.887009	4.09629	1.74498	0.0934316	0.358655	-4.7094
GABARAPL2	0.886767	9.53745	4.47617	0.000148728	0.0221426	1.02597
GSTT2	0.886268	5.26337	1.31081	0.201991	0.505081	-5.30711
ALG11	0.885794	8.52405	3.0875	0.00493486	0.0889614	-2.16464
PAGE2B	0.883621	3.87868	1.60319	0.121617	0.402903	-4.91976
C9ORF16	0.882877	5.31944	2.68409	0.0127971	0.145622	-3.01419
CCDC28A	0.88182	8.45319	2.58002	0.0162332	0.159198	-3.22365
LHFPL2	0.881739	6.69496	2.15453	0.0411615	0.242201	-4.02863
EDEM2	0.881396	6.78487	2.62302	0.0147202	0.15369	-3.13764
UPP1	0.881252	6.53431	2.60018	0.0155068	0.156518	-3.18343
SMIM3	0.881022	5.92005	2.70883	0.0120875	0.142201	-2.96377
RAB5IF	0.879429	11.0393	3.38793	0.00236496	0.0634206	-1.50068
TAFA4	0.878659	3.82739	2.47794	0.0204236	0.17631	-3.42464
ZNF880	0.878642	4.33898	2.56705	0.0167172	0.161378	-3.24944
TRHDE	0.877274	5.38903	1.07317	0.293577	0.598876	-5.57201
SPATC1L	0.876862	4.30082	3.32529	0.00276111	0.0687094	-1.64092
MT1E	0.87624	8.68345	1.42967	0.165352	0.460734	-5.15749
ATP6V1B2	0.876096	7.67964	2.50266	0.0193256	0.172321	-3.3764
CORO2A	0.87581	5.32999	2.6538	0.0137196	0.149865	-3.07562
CHRDL1	0.875805	4.85927	1.55174	0.133457	0.420279	-4.99257
SFTA2	0.875611	4.40576	1.45604	0.157988	0.450835	-5.12281
UQCR11	0.875052	8.47299	4.05551	0.000438371	0.0333527	0.0356275
SFRP2	0.874932	3.86193	2.95342	0.00680741	0.107205	-2.45303
ALKBH7	0.874843	5.17558	3.40505	0.00226663	0.0620359	-1.46218
NR2F1	0.874251	6.52805	2.19198	0.0380383	0.233474	-3.96145
PMVK	0.874235	7.57996	2.16698	0.0400987	0.238847	-4.00638
SRPX	0.873899	5.25472	2.36367	0.026289	0.196494	-3.644
UCHL3	0.873814	7.62612	2.43504	0.0224674	0.183391	-3.50772
CMTR2	0.873742	6.76499	1.98228	0.0586888	0.288089	-4.32742
TPD52L2	0.873558	7.07774	2.06906	0.0491685	0.265025	-4.17903
SLBP	0.873351	8.4155	2.53555	0.0179495	0.166514	-3.31178
CTSD	0.873292	7.67572	1.40802	0.171599	0.468245	-5.18556
C3ORF18	0.871751	5.81299	2.20076	0.0373377	0.232117	-3.94559
GPX1	0.868982	10.2716	1.71367	0.0991264	0.36818	-4.75705
ERI3	0.868651	4.69651	2.2934	0.0306257	0.211116	-3.77576
EIF3K	0.86795	8.23366	4.23954	0.000273447	0.0263785	0.467812
LPL	0.867531	5.45743	2.18967	0.0382243	0.23409	-3.96561
PTGES3	0.867418	11.0376	3.95173	0.000571497	0.0367159	-0.206969
GSPT2	0.867056	5.995	1.27691	0.213518	0.517931	-5.34773
MSH2	0.866654	6.41421	2.5257	0.0183518	0.168301	-3.33119
MRPL22	0.866567	8.0937	4.27013	0.00025277	0.0253799	0.539854
SLC27A4	0.866318	4.93859	1.51349	0.142859	0.431332	-5.04544
GPX3	0.866189	10.0203	1.02762	0.314098	0.617119	-5.61736
CARD6	0.864533	7.20039	1.57909	0.127051	0.410664	-4.95411
MAP3K21	0.863342	7.87314	1.77549	0.0881528	0.349835	-4.66233
PSMB3	0.862261	10.4306	5.35513	1.55e-05	0.00983041	3.09468
PSMB4	0.861777	10.0238	2.97905	0.00640362	0.103568	-2.39832
MID2	0.861425	6.30266	2.64724	0.0139272	0.150704	-3.08886
BTN3A2	0.861039	6.07524	2.10671	0.0454842	0.253965	-4.11329
ACOT4	0.861035	6.53845	2.29335	0.0306285	0.211116	-3.77584
VTI1B	0.860763	6.95754	4.03671	0.000459977	0.033893	-0.00839974
TMEM163	0.860508	4.85727	1.50889	0.144025	0.433095	-5.05172
THAP11	0.859785	7.53739	3.74386	0.000969251	0.0442277	-0.68945
SLC25A24	0.858458	5.18225	3.18878	0.00385928	0.0797247	-1.94337
MRPS7	0.858196	8.15357	3.76996	0.000907253	0.0438881	-0.629144
ALAS1	0.858191	9.35173	2.45296	0.0215917	0.180401	-3.47312
PEX19	0.857795	7.82025	2.6798	0.0129241	0.145849	-3.02291
ITPA	0.857506	8.12184	2.23419	0.034775	0.224394	-3.88481
SPAG7	0.856883	7.18338	2.52302	0.0184626	0.168882	-3.33645
ARMCX3	0.856623	6.09289	1.87267	0.0730095	0.318966	-4.50833
BEX4	0.8565	5.53786	1.55415	0.132883	0.419077	-4.9892
PFN1	0.85543	8.1378	1.92089	0.0663716	0.306071	-4.42966
HPGD	0.85422	7.66797	1.21259	0.23677	0.544801	-5.42226
LAMP3	0.85314	6.35801	1.28805	0.209676	0.514216	-5.33449
CCN1	0.853006	6.74199	1.89631	0.0696871	0.313084	-4.46996
FUNDC1	0.852784	7.13195	2.23436	0.0347626	0.224394	-3.88451
SPIN4	0.852636	6.81196	2.01327	0.0551172	0.279958	-4.27495
RNF4	0.851554	8.74381	3.31216	0.00285191	0.0690447	-1.6702
ADM	0.851162	8.16549	2.04912	0.0512255	0.270209	-4.21352
MCTP1	0.850116	5.33277	1.81674	0.0814241	0.336975	-4.59772
PLPP5	0.849923	7.13337	3.11969	0.00456513	0.0858821	-2.09463
PIP4P1	0.849582	6.96144	2.56754	0.0166989	0.161371	-3.24848
DIPK1C	0.84952	3.95005	1.74326	0.0937379	0.358947	-4.71204
JUNB	0.84937	5.62308	1.98611	0.0582367	0.287403	-4.32097
DDAH2	0.848905	6.797	2.19692	0.0376423	0.232781	-3.95252
APRT	0.84774	7.84339	1.94548	0.063194	0.298186	-4.38898
HEY1	0.847313	7.49952	1.83954	0.0778975	0.330039	-4.56152
TCEAL3	0.846833	7.12436	1.53442	0.137651	0.426624	-5.01665
TEX30	0.846731	7.04427	2.50643	0.0191631	0.171564	-3.36902
CDC45	0.846062	5.20956	2.75091	0.0109643	0.134771	-2.87743
ZNF222	0.845562	5.5403	2.04938	0.0511981	0.270207	-4.21307
E2F8	0.845398	6.13754	2.38725	0.0249644	0.191067	-3.59923
GPS1	0.845354	6.1335	2.12073	0.0441767	0.250059	-4.0886
MUC13	0.845182	6.88428	1.0568	0.300839	0.605998	-5.58851
NUDT4B	0.844351	5.03277	1.78157	0.087133	0.34743	-4.65289
COX6B1	0.843605	11.1362	5.02541	3.61e-05	0.0120057	2.32224
DNAJB1	0.843414	7.98019	2.77559	0.0103523	0.131362	-2.82649
RACK1	0.842602	10.8329	2.50035	0.0194257	0.172517	-3.38091
CDC123	0.840312	9.00899	3.22498	0.0035327	0.0776896	-1.86362
GLMP	0.840082	7.86858	2.54191	0.0176941	0.165445	-3.29923
HLA-DRB4	0.839874	4.69298	1.6724	0.107079	0.380818	-4.81883
CHPF2	0.839369	6.32418	2.56432	0.0168209	0.161837	-3.25487
PHF23	0.83871	6.10961	3.44851	0.0020346	0.0590826	-1.36423
SMIM24	0.838574	5.81592	1.082	0.289713	0.594786	-5.56302
FAM107A	0.837979	4.90624	2.50731	0.0191253	0.171432	-3.36729
TRIM47	0.837925	6.5406	2.21539	0.036196	0.229008	-3.91907
SLC25A19	0.837517	6.6278	3.0645	0.00521652	0.0916474	-2.2145
TOMM5	0.837091	9.89433	2.84906	0.00871554	0.119937	-2.67352
KANK4	0.836787	5.18598	1.14849	0.261778	0.569526	-5.49314
CHST9	0.835771	5.43112	1.87967	0.0720123	0.317062	-4.49701
DSG2	0.835668	6.42039	2.03146	0.0531109	0.274536	-4.24387
TMEM219	0.835639	6.59526	2.74354	0.0111538	0.136109	-2.89261
USB1	0.835007	5.09149	3.56873	0.00150678	0.0525856	-1.09137
ERP27	0.834883	5.7468	1.53955	0.136397	0.424581	-5.00954
ATP8B2	0.834707	5.93551	3.51973	0.00170344	0.0543779	-1.2029
CDCA7L	0.834612	8.4134	1.52318	0.140427	0.429115	-5.03214
ATP5MC2	0.832593	6.69661	3.75176	0.000950052	0.0442019	-0.671199
SLC25A4	0.832404	5.87429	4.0229	0.000476503	0.0344318	-0.040697
LAGE3	0.8319	6.466	2.4734	0.0206316	0.176565	-3.43348
BABAM1	0.831897	7.66128	3.37363	0.00245018	0.0642103	-1.53275
PCDHB5	0.831241	4.69433	1.12298	0.272253	0.580681	-5.52039
CDCA8	0.830567	5.98698	1.35379	0.188075	0.489649	-5.25429
CSRP2	0.830096	8.65546	1.91436	0.0672391	0.307915	-4.44041
GABRB3	0.82953	4.26037	2.24411	0.0340463	0.222551	-3.86667
PPP1R16A	0.828454	7.16373	2.7301	0.011507	0.138306	-2.92022
APCS	0.82809	11.2497	1.21336	0.236478	0.544676	-5.42138
ATPAF2	0.827875	4.8677	3.14463	0.00429704	0.0836639	-2.04016
FAIM	0.827819	6.77738	2.13254	0.0431011	0.24739	-4.06771
JKAMP	0.827349	7.68968	3.17337	0.00400695	0.0807608	-1.97721
TMEM101	0.827349	7.01966	3.42245	0.00217082	0.0608606	-1.42302
ANLN	0.827089	6.22317	2.18815	0.0383472	0.234557	-3.96835
RPS3	0.826982	11.5207	1.63611	0.114511	0.393787	-4.87218
NXT1	0.826094	6.95302	3.48567	0.00185471	0.0568779	-1.28019
NDUFS2	0.825988	10.4761	2.77346	0.0104038	0.131707	-2.8309
COX14	0.824244	8.04555	3.92385	0.000613606	0.0381186	-0.271966
POLR2I	0.823887	9.09274	4.22817	0.000281547	0.02657	0.441068
ADGRL1	0.823753	4.68192	2.36669	0.0261154	0.196029	-3.63827
VCP	0.823547	8.95016	3.6738	0.00115689	0.0475807	-0.850789
MORN2	0.823503	5.99149	2.90328	0.00766833	0.112296	-2.55942
RSL1D1	0.822858	6.07771	2.32651	0.0285069	0.205169	-3.71399
TEAD4	0.821847	4.5746	2.24041	0.0343166	0.223197	-3.87345
GUK1	0.82111	6.98228	2.51685	0.0187202	0.170067	-3.34857
RERGL	0.820832	3.87559	1.9678	0.0604265	0.292144	-4.35174
NFKBIL1	0.82061	3.80589	3.27467	0.00312752	0.072769	-1.7536
CYBA	0.818877	5.13048	2.13641	0.0427539	0.246366	-4.06086
SSRP1	0.81886	7.08882	3.92192	0.000616625	0.038139	-0.276452
HSPA2	0.818337	6.73504	1.72224	0.097539	0.364847	-4.74408
ASB9	0.817844	6.56212	2.38847	0.0248979	0.190851	-3.59692
CCDC22	0.817018	5.40533	3.68358	0.00112869	0.0474162	-0.828304
ARMCX1	0.815844	6.22325	1.91707	0.0668782	0.307104	-4.43596
NME7	0.814653	8.22455	2.9649	0.00662369	0.105527	-2.42856
CDKN1A	0.813827	8.02531	2.3008	0.0301398	0.210512	-3.76199
SEC11C	0.813029	7.65507	2.68784	0.012687	0.14501	-3.00656
PDF	0.811818	7.70647	3.18371	0.00390732	0.0805243	-1.95452
ZNF689	0.811698	6.35681	3.18464	0.00389843	0.0804372	-1.95247
STEAP2	0.811246	5.81649	1.54136	0.135956	0.423924	-5.00702
RNMT	0.811094	6.06164	2.93252	0.00715441	0.108475	-2.49747
RPL36	0.811016	9.9685	2.29814	0.0303134	0.210747	-3.76694
DCAF4L2	0.81076	3.95897	1.71938	0.0980669	0.36595	-4.74842
GABARAP	0.810717	10.5287	2.77701	0.0103181	0.131143	-2.82356
ANG	0.810681	10.4754	1.30423	0.204189	0.507762	-5.31506
UQCRC1	0.810625	9.93761	1.70215	0.101295	0.371578	-4.77442
MRPS9	0.810302	7.84956	2.16026	0.0406693	0.240369	-4.0184
HMMR	0.810293	7.15913	2.15232	0.0413527	0.242582	-4.03257
PDK4	0.810078	6.03223	1.78436	0.0866674	0.346389	-4.64854
APEX2	0.809979	5.90609	2.5801	0.0162303	0.159198	-3.22349
MEA1	0.809741	9.8578	4.71954	7.94e-05	0.0167296	1.60096
TARBP2	0.80959	6.66707	2.32177	0.0288016	0.206392	-3.72286
RBBP8	0.809552	8.20936	3.1289	0.00446433	0.0850983	-2.07454
TPST1	0.809349	7.54254	2.51389	0.018845	0.170445	-3.35438
ZKSCAN2	0.809057	5.4623	3.23611	0.00343775	0.0766064	-1.83903
MAPKAPK5	0.808562	6.12508	2.67946	0.0129344	0.145849	-3.02362
PCDHB16	0.808191	4.38337	1.87349	0.0728918	0.318789	-4.507
TRIM68	0.807543	7.24416	1.84664	0.0768274	0.327607	-4.55019
ILK	0.806462	7.47493	2.05378	0.0507378	0.269199	-4.20548
ABHD15	0.806441	5.90263	1.88471	0.0713007	0.315896	-4.48883
BEX3	0.806011	11.428	1.55965	0.131578	0.416813	-4.9815
GOLT1A	0.805813	9.1088	1.92734	0.0655248	0.304197	-4.41903
ERCC1	0.805555	7.10525	3.19939	0.00376064	0.079583	-1.92002
ATG3	0.805542	6.74843	3.61997	0.00132485	0.0498067	-0.974267
SMG8	0.803949	7.74157	3.73	0.00100383	0.0450288	-0.721419
PLEKHB2	0.80289	5.96137	2.87835	0.00813414	0.116066	-2.61201
PSMA7	0.802865	8.35465	2.29329	0.0306325	0.211116	-3.77595
TPI1	0.802555	8.71906	4.28974	0.000240342	0.0252467	0.586052
HSPB1	0.801212	9.34752	2.40019	0.024264	0.189871	-3.57456
PGP	0.800632	5.85491	2.84809	0.00873557	0.119937	-2.67556
NCBP2AS2	0.800532	7.32651	2.57182	0.0165376	0.160632	-3.23996
NIPSNAP2	0.800215	7.61484	2.09562	0.0465433	0.257464	-4.13274
TMEM9B	0.799963	7.48968	2.93897	0.00704568	0.107983	-2.48379
FEN1	0.799799	7.88786	4.11584	0.000375613	0.030959	0.177058
HJURP	0.7997	6.37103	2.02554	0.0537561	0.276054	-4.254
YWHAB	0.799648	9.37729	4.12244	0.000369308	0.030939	0.192558
ALG1	0.798902	6.08468	2.04849	0.0512918	0.270476	-4.21461
RPRD1A	0.798862	6.26255	3.72358	0.00102024	0.0451785	-0.736212
RBX1	0.798698	9.0395	3.03898	0.00554699	0.0946606	-2.26963
SIGIRR	0.798197	6.91606	1.71249	0.0993471	0.368594	-4.75884
AP1M1	0.798137	6.42958	2.78464	0.010136	0.129955	-2.80776
DNAJB11	0.797938	9.63946	3.16884	0.00405144	0.081264	-1.98716
SEC23A	0.797773	6.60346	1.98716	0.0581131	0.28732	-4.3192
CLIC2	0.797551	5.1864	1.6101	0.120095	0.400627	-4.90983
TP53TG3	0.796636	5.37495	1.49009	0.148872	0.43979	-5.07725
ABCG1	0.796353	6.24781	1.89469	0.0699101	0.313266	-4.47259
CSTF1	0.796059	6.27573	3.19246	0.00382478	0.079583	-1.93527
MRPS18B	0.795537	7.74997	2.64654	0.0139496	0.150704	-3.09028
PCMT1	0.795152	8.55054	3.96945	0.000546228	0.0366135	-0.165615
DNAH12	0.794982	4.7713	2.61815	0.0148849	0.154022	-3.14743
TOM1L1	0.793881	7.33248	3.45502	0.0020019	0.0590826	-1.34953
NDUFA4	0.793666	11.3183	5.29039	1.83e-05	0.00983041	2.94358
CD14	0.792422	8.59612	1.24904	0.223371	0.530159	-5.38044
PMM1	0.792349	7.1181	2.59859	0.015563	0.156695	-3.18661
ROR1	0.791828	4.55355	2.36287	0.0263347	0.196543	-3.64551
IMP3	0.791796	7.25646	2.9737	0.00648609	0.1042	-2.40978
SIAH2	0.791738	7.48389	2.07827	0.0482436	0.262346	-4.16303
SERPING1	0.791488	10.7307	1.5647	0.13039	0.414791	-4.97441
RPS9	0.791149	8.45405	3.17733	0.00396855	0.0807265	-1.96853
SLC24A3	0.791108	4.39763	1.51506	0.142464	0.430725	-5.0433
RNF26	0.790998	5.63597	2.92368	0.0073063	0.109249	-2.51624
SERINC1	0.790868	9.07621	2.39761	0.0244023	0.190223	-3.57949
TMEM183A	0.790767	7.47795	2.44638	0.0219093	0.180883	-3.48584
TXNDC9	0.78838	6.97118	3.50867	0.00175117	0.0552566	-1.22801
NCAPH	0.788265	5.59709	2.04062	0.0521256	0.27246	-4.22816
GTF2IRD1	0.787914	7.26057	3.68219	0.00113267	0.0474162	-0.831508
GET1	0.786867	8.80185	2.53031	0.0181622	0.167197	-3.3221
TEX264	0.786394	6.60795	2.39742	0.0244125	0.190223	-3.57985
G0S2	0.786336	9.62406	1.01402	0.320414	0.621824	-5.63055
TCEAL1	0.786271	7.30473	2.29	0.030851	0.21176	-3.78207
DLD	0.78608	7.97858	3.1374	0.00437317	0.0844603	-2.05597
GALNT7	0.785369	4.35683	1.92838	0.0653901	0.304062	-4.41732
CAPNS1	0.785321	7.85584	2.02452	0.0538688	0.276303	-4.25576
METTL2A	0.784804	7.391	2.25568	0.0332138	0.220115	-3.84545
TOMM22	0.784781	6.10108	2.08372	0.0477036	0.261007	-4.15353
ABHD17C	0.78476	6.75124	1.96237	0.0610908	0.293664	-4.36084
GSTM4	0.784634	5.23483	2.68666	0.0127218	0.145121	-3.00898
ATP6V0B	0.78361	9.18262	1.85262	0.0759345	0.32573	-4.5406
STAM	0.783085	7.89918	4.38992	0.000185728	0.0235331	0.822315
SPTSSA	0.782728	9.09479	2.07901	0.0481694	0.26211	-4.16173
BTBD10	0.782108	6.75591	1.92867	0.065352	0.304002	-4.41684
TRMT10C	0.781764	7.83857	1.98554	0.0583038	0.287445	-4.32193
CREB3	0.781255	6.48451	2.40507	0.0240047	0.189124	-3.56523
CD99	0.781114	8.85292	3.11037	0.00466934	0.0868238	-2.11493
OLFML2A	0.780964	5.95946	1.98889	0.0579109	0.287061	-4.31629
GMCL1	0.780227	6.87377	2.72548	0.0116306	0.138846	-2.92968
TMEM38B	0.779803	7.96891	3.43346	0.00211225	0.0597651	-1.39821
APBA3	0.779004	5.77386	4.17528	0.000322502	0.0291602	0.316663
LPCAT2	0.778876	4.55185	2.44639	0.0219087	0.180883	-3.48581
NECAP1	0.778837	7.92217	3.19899	0.00376435	0.079583	-1.92091
NTHL1	0.778276	6.10217	2.44019	0.0222124	0.182135	-3.49779
AKTIP	0.778248	7.00378	2.401	0.024221	0.18979	-3.57301
MIEF2	0.778188	5.47178	2.2979	0.0303292	0.210747	-3.76738
CHCHD6	0.778182	5.67456	2.28996	0.0308538	0.21176	-3.78214
RPS19BP1	0.778091	7.99102	3.43972	0.00207962	0.0595605	-1.38409
NFIL3	0.777771	8.47092	2.45574	0.0214588	0.179812	-3.46775
YEATS4	0.777737	5.53115	1.99787	0.0568675	0.284173	-4.3011
PTTG1	0.777351	9.0124	2.57908	0.016268	0.159358	-3.22554
CYSTM1	0.777192	9.46672	2.5402	0.0177625	0.165612	-3.30261
TYMS	0.776854	6.07723	2.84182	0.00886525	0.120839	-2.68868
ARID5A	0.776751	4.66937	1.61833	0.118303	0.397877	-4.89796
PAIP2B	0.776537	6.2293	1.79939	0.0841983	0.34166	-4.62504
SMIM30	0.776328	6.7854	1.4737	0.153205	0.444278	-5.09929
HIBADH	0.776295	6.50775	2.7373	0.0113163	0.137239	-2.90543
MICU2	0.776161	9.09268	2.46047	0.0212341	0.179146	-3.45857
GHITM	0.775817	8.21539	4.12083	0.000370838	0.030939	0.188771
CTAG2	0.774573	4.66833	1.10088	0.281571	0.58768	-5.54355
PCDHB14	0.774391	4.6751	1.4444	0.161206	0.454664	-5.13819
PPM1B	0.773165	8.60173	1.9555	0.0619385	0.295492	-4.37231
MRPL36	0.772669	9.76776	3.23362	0.00345874	0.0767768	-1.84452
SPC25	0.772634	5.25901	1.92339	0.0660427	0.305125	-4.42555
RBMY1A1	0.772335	4.1344	1.30345	0.204451	0.507965	-5.316
BOLA1	0.772284	7.1297	3.72371	0.00101992	0.0451785	-0.735924
NFU1	0.772145	8.07352	2.60919	0.0151919	0.155062	-3.16539
TRMU	0.772126	5.13741	2.54435	0.0175971	0.165344	-3.29441
REG1B	0.772079	4.88537	1.18516	0.247244	0.556413	-5.45301
ARMT1	0.771501	8.17525	2.34689	0.0272702	0.199896	-3.67569
HYAL2	0.771407	6.78622	2.71991	0.0117816	0.13984	-2.94109
ZNF318	0.771364	6.79039	3.16039	0.0041356	0.0819997	-2.00568
MTMR6	0.771068	6.14375	2.36062	0.0264647	0.197087	-3.64977
OSMR	0.770811	5.79659	1.63103	0.115583	0.395134	-4.87957
TENM1	0.770806	5.1787	1.79517	0.0848857	0.342919	-4.63165
FGF9	0.770791	4.00517	2.6979	0.0123963	0.144087	-2.98608
DNAJC12	0.770167	5.50477	1.49467	0.147679	0.438156	-5.07105
BORCS7	0.770037	8.79032	2.30402	0.0299305	0.209866	-3.75599
FAHD1	0.76983	8.14343	3.32088	0.00279128	0.0687605	-1.65076
LAMC2	0.769468	3.9719	3.54017	0.00161854	0.0533438	-1.15643
MED15	0.7686	6.44896	1.76514	0.0899143	0.353116	-4.67837
ATG4C	0.768503	5.70703	1.70705	0.100368	0.370217	-4.76705
PDGFRB	0.768341	5.78087	2.95276	0.00681807	0.107206	-2.45443
AIFM1	0.768337	8.53103	2.27112	0.0321307	0.216048	-3.817
PNMA1	0.767925	7.82819	2.40656	0.0239263	0.188739	-3.56239
SERPINA5	0.767576	9.40495	1.2341	0.228789	0.536628	-5.39771
RNF145	0.767404	5.37459	3.43391	0.00210984	0.0597651	-1.39718
SARNP	0.766946	7.37455	4.373	0.000193997	0.0235331	0.782388
NDUFC1	0.766737	7.07856	2.71699	0.0118614	0.140499	-2.94707
PPARG	0.766321	5.77384	1.61159	0.11977	0.400082	-4.90769
DTL	0.765933	7.46109	2.06931	0.0491434	0.265025	-4.1786
ITIH5	0.765849	4.34525	1.75526	0.0916236	0.355563	-4.69361
CES1	0.765672	10.928	0.837724	0.410227	0.691735	-5.78677
UTP4	0.765572	7.82994	2.51293	0.0188856	0.170656	-3.35626
ELP5	0.765436	6.63619	2.11023	0.0451521	0.252764	-4.10709
TMEM231	0.765188	4.68499	2.28307	0.0313155	0.212921	-3.79492
RHOA	0.764986	6.35409	2.23053	0.0350481	0.225262	-3.89151
KIF3B	0.764045	8.09058	3.4785	0.00188814	0.0572332	-1.29641
SRP54	0.763698	9.1814	2.89786	0.00776748	0.113196	-2.57088
FMR1	0.763684	8.50157	2.57429	0.0164454	0.160187	-3.23506
LYPLA1	0.763583	8.51656	1.79526	0.0848705	0.342919	-4.63151
TPX2	0.763149	7.58992	2.49165	0.0198078	0.173898	-3.39792
SLC46A3	0.762548	8.68004	0.988652	0.33243	0.630886	-5.65472
SRI	0.762207	7.05156	2.26243	0.0327362	0.218368	-3.83302
CRAT	0.761896	7.51712	2.99744	0.00612821	0.101307	-2.35896
DSN1	0.761792	5.77138	3.3984	0.00230432	0.0623212	-1.47713
NEURL1B	0.760946	8.50366	2.04639	0.0515125	0.270887	-4.21822
RPP38	0.760474	7.30509	4.53362	0.000128264	0.0201375	1.16168
MAGEA8	0.760474	3.98903	1.33572	0.19383	0.496329	-5.27667
NUS1	0.760301	5.97339	2.96719	0.00658759	0.10534	-2.42367
ABL1	0.760048	8.00806	2.50131	0.0193841	0.172517	-3.37904
EEF1B2	0.759696	10.9897	3.17433	0.00399758	0.0807608	-1.9751
DDX23	0.759486	7.82237	2.0267	0.0536291	0.275779	-4.25202
MAD2L2	0.759146	6.75479	1.69989	0.101725	0.371578	-4.77782
PIR	0.758956	7.55082	2.19158	0.03807	0.233474	-3.96216
LRRC45	0.758705	5.2909	1.78621	0.0863609	0.345804	-4.64566
EBP	0.758172	7.98606	2.72517	0.0116391	0.138846	-2.93033
ZNF784	0.757642	5.19126	2.32875	0.0283683	0.204652	-3.70978
RGCC	0.757623	4.74385	3.35599	0.00255948	0.0658752	-1.57228
DCTN6	0.757091	7.1485	3.07927	0.00503392	0.0898543	-2.1825
CCDC47	0.756378	9.57449	3.53389	0.00164416	0.0536763	-1.17071
TFF2	0.755762	4.42548	1.05593	0.301228	0.606372	-5.58938
CNTN3	0.755085	5.31285	1.02852	0.313684	0.616804	-5.61648
TMC5	0.754657	5.07835	1.83944	0.0779136	0.330039	-4.56169
PHPT1	0.75448	7.89579	2.79482	0.00989787	0.127851	-2.78664
TNS2	0.754187	6.03749	1.77944	0.0874893	0.348063	-4.6562
UBE2E1	0.753771	9.09966	2.91019	0.00754389	0.111163	-2.54481
UTS2R	0.753706	4.83179	2.00484	0.0560695	0.282454	-4.28928
MRPL45	0.752796	7.42976	3.80633	0.000827346	0.0423984	-0.544994
TUBA3C	0.75223	7.67623	2.16349	0.0403938	0.23964	-4.01262
CEP192	0.752141	5.86836	2.5551	0.017175	0.163419	-3.27313
CHTF8	0.751889	7.47927	2.67756	0.0129909	0.145968	-3.02746
BMT2	0.751854	5.9426	2.60922	0.0151908	0.155062	-3.16533
ESM1	0.751727	5.94083	2.32035	0.0288904	0.206703	-3.72551
ABCB10	0.751709	7.53757	2.20856	0.0367251	0.230379	-3.93147
AHNAK2	0.751276	4.37763	2.62148	0.0147723	0.15369	-3.14075
SRP68	0.750819	9.31195	5.46639	1.17e-05	0.00942228	3.35359
C1ORF43	0.750728	6.97684	3.83952	0.000760471	0.0410417	-0.468034
PSMB9	0.750229	9.43472	1.70222	0.101281	0.371578	-4.77431
GALK2	0.749966	6.04302	3.35897	0.00254074	0.0657064	-1.56563
LYPD6B	0.749923	4.56176	1.30111	0.205238	0.508749	-5.31882
NDUFV2	0.749876	9.02451	3.5084	0.00175235	0.0552566	-1.22863
MED10	0.749283	6.49656	1.51525	0.142415	0.430725	-5.04303
PGM1	0.74914	10.5638	2.56386	0.0168384	0.161915	-3.25578
DHRS4	0.749017	7.97149	2.6633	0.0134239	0.148324	-3.0564
COQ9	0.748615	6.76992	2.32355	0.0286902	0.205766	-3.71952
EXOSC5	0.748499	6.95526	1.5319	0.138268	0.427707	-5.02012
RND2	0.748289	4.80973	1.70186	0.101351	0.371578	-4.77486
RFC4	0.747946	9.10983	1.93684	0.0642959	0.301228	-4.40333
SRGAP2	0.746938	5.62785	3.3843	0.00238629	0.0635975	-1.50881
RAD23A	0.746909	7.70965	2.54491	0.0175748	0.165344	-3.2933
NUP85	0.7468	8.61519	4.24736	0.000268004	0.026297	0.486231
USH1C	0.746565	4.33968	1.49454	0.147714	0.438169	-5.07124
ASH2L	0.746562	7.79037	2.89526	0.0078154	0.113473	-2.57636
TOMM20	0.746254	9.74244	2.74234	0.0111849	0.136222	-2.89508
CIAO3	0.745841	6.44947	2.0517	0.0509554	0.269773	-4.20908
RNASE4	0.745601	9.19302	1.33712	0.193379	0.495915	-5.27494
HSP90AB1	0.74435	8.55072	1.51665	0.142063	0.430262	-5.04112
TDRD7	0.744277	6.97331	2.24913	0.0336829	0.221722	-3.85748
ZDHHC2	0.744053	5.39024	2.31143	0.0294547	0.20861	-3.74219
DEFB1	0.743766	9.09894	0.800119	0.431278	0.707328	-5.81647
TUFM	0.74287	7.3136	2.63686	0.0142624	0.151297	-3.10982
SOCS5	0.742526	7.02415	3.74668	0.000962358	0.0442019	-0.68294
EPHB6	0.741561	5.14213	2.54325	0.0176405	0.165445	-3.29657
NOA1	0.741504	7.93328	2.55732	0.0170892	0.163056	-3.26875
FOSB	0.741425	4.85046	1.0543	0.301961	0.607369	-5.59102
AMFR	0.740701	6.71306	2.31063	0.0295056	0.20861	-3.74368
AAR2	0.739744	7.8544	3.6027	0.00138364	0.0502006	-1.01379
RBMS1	0.739697	6.99299	1.8656	0.0740298	0.321793	-4.51974
CCPG1	0.739445	6.68125	2.41891	0.0232832	0.186072	-3.53873
LRWD1	0.738858	5.50656	2.25218	0.0334636	0.221	-3.85188
DCTN1	0.738754	7.00633	2.63456	0.0143373	0.151905	-3.11443
HINT1	0.73859	10.0916	3.83058	0.000777948	0.0414666	-0.488784
PHOSPHO2	0.738384	6.19229	1.97821	0.0591729	0.289004	-4.33427
PPP1R7	0.738333	7.13332	2.63011	0.0144841	0.152711	-3.1234
RIT1	0.738206	6.13604	2.64311	0.0140599	0.15091	-3.09721
MBIP	0.73784	6.65513	1.8732	0.0729343	0.318835	-4.50748
PCDH9	0.736861	4.045	2.59024	0.0158611	0.157874	-3.20329
PREP	0.736848	6.30405	4.06108	0.000432167	0.0331712	0.0486718
INTS12	0.73657	6.97326	2.81573	0.0094251	0.124381	-2.74315
MT1H	0.735704	9.17882	1.20357	0.240176	0.548946	-5.43244
TEX11	0.735683	4.08049	1.63836	0.114036	0.393017	-4.86889
MAGEB2	0.735606	5.1625	1.5442	0.135269	0.422854	-5.00307
SNX8	0.735197	5.22521	2.18299	0.0387675	0.235744	-3.97764
EML1	0.735022	5.00314	2.00253	0.0563325	0.28322	-4.2932
TPBG	0.734628	4.63531	2.5444	0.017595	0.165344	-3.29431
MCAT	0.734588	6.12617	2.03578	0.0526443	0.273269	-4.23647
BAG1	0.733897	7.37914	2.48463	0.0201209	0.175251	-3.41161
MANBAL	0.733664	8.22071	3.16173	0.00412208	0.0818257	-2.00273
QPCT	0.733639	4.02255	2.19687	0.0376466	0.232781	-3.95262
BET1	0.733558	8.43235	3.52314	0.001689	0.0542176	-1.19517
CLDN23	0.733479	4.84665	3.39719	0.00231124	0.0623675	-1.47985
CDK1	0.733401	5.75567	2.15041	0.041519	0.243392	-4.03598
PPIC	0.733157	8.47299	2.44736	0.0218617	0.180883	-3.48394
YIF1A	0.732028	9.40717	2.06195	0.0498936	0.267147	-4.19136
NME1	0.731792	10.2985	3.37114	0.00246537	0.064281	-1.53835
ING1	0.731416	5.77261	3.31162	0.00285573	0.0690447	-1.67141
HLA-DMA	0.731154	8.01476	1.28519	0.21066	0.515238	-5.3379
EGR2	0.731093	5.07565	1.19433	0.243703	0.553214	-5.4428
ABCA3	0.730977	4.71475	1.51609	0.142203	0.430397	-5.04188
UXS1	0.73084	8.04042	3.34529	0.00262806	0.0667027	-1.59622
WIF1	0.730717	4.01918	1.74396	0.0936125	0.358947	-4.71096
ITGB7	0.730699	5.49879	2.99051	0.00623064	0.102245	-2.3738
FCGR3B	0.730393	6.20694	1.47593	0.152611	0.443851	-5.09631
GLA	0.730349	8.37191	3.07627	0.00507052	0.0902529	-2.18901
TTC30B	0.730094	4.4294	3.13579	0.00439033	0.0845329	-2.0595
AAAS	0.730024	4.34583	1.81309	0.082001	0.33833	-4.60348
EMC8	0.729946	7.02642	3.53626	0.00163447	0.0536738	-1.16533
MCRS1	0.729774	6.37436	2.37858	0.0254441	0.193151	-3.61572
PNPLA4	0.729652	6.32675	2.13395	0.0429749	0.246898	-4.06523
COL4A5	0.728675	5.11337	1.92034	0.0664445	0.306148	-4.43057
NUF2	0.728551	6.88735	1.43413	0.164086	0.458761	-5.15166
PEBP4	0.728075	4.24546	1.75225	0.0921498	0.355892	-4.69824
MBTPS1	0.727436	6.34069	3.23773	0.00342412	0.0764161	-1.83544
COX11	0.727239	7.04485	3.77061	0.00090578	0.0438881	-0.62766
PRSS16	0.727236	4.54058	1.29929	0.205853	0.509134	-5.32102
RNF111	0.726898	7.66659	1.95757	0.0616814	0.294753	-4.36885
TBCB	0.726858	8.81383	4.45814	0.000155802	0.0226109	0.983377
RNF113A	0.726844	7.84529	2.49153	0.0198129	0.173898	-3.39815
DRAP1	0.726767	6.25998	2.65742	0.0136062	0.149193	-3.0683
GPR88	0.726024	7.72773	0.624592	0.537972	0.77352	-5.93788
RAD51AP1	0.725308	6.98361	1.55009	0.133851	0.420829	-4.99487
LIPG	0.724933	7.79178	1.16405	0.255535	0.564209	-5.47625
C17ORF75	0.724873	6.15028	2.32019	0.0289004	0.206703	-3.72581
PARP1	0.724706	9.17957	2.98897	0.00625372	0.102368	-2.37712
MAB21L3	0.724669	4.0432	1.85959	0.0749075	0.32374	-4.52943
IL10RB	0.724382	6.98197	2.63864	0.0142041	0.15105	-3.10621
UBE2G1	0.724317	7.84675	2.30303	0.0299946	0.210059	-3.75783
RRM2	0.72414	9.33315	1.68116	0.105349	0.378091	-4.80582
NPTN	0.723938	10.6143	2.62973	0.0144965	0.152748	-3.12416
MKKS	0.723242	9.55022	2.96625	0.00660232	0.105478	-2.42567
TSEN15	0.723156	5.9141	2.61593	0.0149605	0.15425	-3.15189
SMC2	0.722847	5.7447	3.21026	0.00366213	0.0787833	-1.89608
POLD2	0.722717	7.46393	3.22818	0.00350515	0.0775083	-1.85655
HTATSF1	0.722143	6.98647	3.79906	0.000842746	0.0425987	-0.56183
NDUFS6	0.722052	11.3807	2.97774	0.00642369	0.103629	-2.40112
RALY	0.722013	7.63141	1.98695	0.0581383	0.28732	-4.31956
FBL	0.72196	9.67195	1.96204	0.0611303	0.293664	-4.36138
SLC41A1	0.720871	6.73993	2.38896	0.0248712	0.190851	-3.59599
PMF1	0.720711	8.24071	2.38816	0.0249146	0.190894	-3.5975
CPTP	0.720593	5.84738	1.70087	0.101538	0.371578	-4.77634
NUDT15	0.719451	7.26052	2.7512	0.010957	0.134771	-2.87684
PSMD2	0.719287	10.0821	3.61047	0.00135688	0.0498582	-0.996014
FOXF2	0.719075	4.75928	2.25254	0.0334379	0.220994	-3.85122
ETF1	0.718654	8.83924	2.64947	0.0138563	0.15044	-3.08436
MRPL10	0.717757	7.72196	3.88002	0.000686059	0.0390269	-0.373968
RABGGTA	0.717456	5.66438	3.08389	0.00497811	0.089461	-2.17249
PPP1R15B	0.717448	9.12234	2.09062	0.0470277	0.258899	-4.14149
SLC44A1	0.717413	7.40227	2.46179	0.0211717	0.178901	-3.45601
IFI35	0.717172	7.23134	1.83763	0.078188	0.330544	-4.56457
BOD1	0.717047	7.6263	1.79946	0.0841874	0.34166	-4.62493
CCDC107	0.716837	7.04382	3.1894	0.00385349	0.0797004	-1.94201
ASPHD1	0.716432	4.51853	1.65494	0.110603	0.386694	-4.84462
PIGY	0.715922	7.79092	4.15481	0.00033989	0.0295821	0.268569
CDC6	0.715896	5.69706	2.05952	0.0501432	0.267937	-4.19556
XRN2	0.715333	5.73912	2.50435	0.0192523	0.171973	-3.37308
NDUFB5	0.714142	10.3072	2.55319	0.0172496	0.163611	-3.27693
LYPD8	0.713936	4.17937	2.73765	0.0113073	0.137229	-2.90472
JTB	0.713851	11.6059	4.19582	0.000305938	0.028104	0.364957
CCNG1	0.713684	10.0186	3.53528	0.00163845	0.0536763	-1.16754
CIPC	0.713398	5.78737	2.17696	0.0392639	0.236432	-3.98848
ARSD	0.713367	6.0119	3.97688	0.000535961	0.0365105	-0.148261
EMC7	0.712875	7.35554	4.98948	3.96e-05	0.0126456	2.23768
CANT1	0.712703	6.83875	2.39755	0.0244059	0.190223	-3.57961
SEPHS1	0.71236	7.95235	2.82701	0.0091791	0.122805	-2.71964
LGR6	0.712137	5.80368	1.3256	0.197113	0.500409	-5.28909
SNX10	0.712098	8.09635	1.1787	0.249761	0.558798	-5.46016
EBPL	0.712088	10.1294	1.76419	0.090078	0.353235	-4.67985
SCAND1	0.711772	7.74239	2.21697	0.0360742	0.228792	-3.91619
EPS8L3	0.711432	5.98833	1.18013	0.249201	0.558415	-5.45858
HIRIP3	0.711147	5.49815	3.25752	0.00326198	0.0742218	-1.79163
LYZL4	0.710183	4.51696	1.85652	0.0753577	0.324726	-4.53435
MRPL50	0.709522	6.03697	2.56295	0.0168729	0.162157	-3.25758
FTSJ1	0.709075	5.78697	2.69259	0.012549	0.144192	-2.99689
GPR146	0.708955	6.10275	2.12216	0.0440445	0.249654	-4.08607
STX18	0.708517	7.47459	2.37914	0.0254131	0.193135	-3.61467
RGS2	0.708102	8.57507	1.40974	0.171096	0.467934	-5.18334
NAPSA	0.707681	5.58749	0.963425	0.344681	0.639863	-5.6782
BABAM2	0.707674	7.74867	2.46375	0.0210798	0.178542	-3.45222
MFSD5	0.707622	7.39239	2.38029	0.0253488	0.192852	-3.61247
MPP5	0.707615	6.49945	2.54657	0.017509	0.165055	-3.29002
ATP6V1E1	0.707466	9.25741	2.38108	0.0253053	0.192635	-3.61099
TRAPPC1	0.707136	5.11495	2.05031	0.051101	0.270207	-4.21148
HEXIM2	0.706885	5.84568	1.96089	0.0612723	0.293976	-4.36331
RMI1	0.70687	7.98	2.24987	0.0336292	0.221671	-3.85611
YJU2	0.70673	5.78821	1.53993	0.136304	0.424367	-5.009
MRPS35	0.706598	9.404	3.37206	0.00245972	0.064281	-1.53627
CD82	0.706191	5.05573	2.29662	0.0304135	0.211116	-3.76977
SLC44A3	0.706152	7.39246	1.602	0.12188	0.403155	-4.92146
TM4SF18	0.705967	5.23445	1.84691	0.0767864	0.327595	-4.54975
TMOD1	0.705964	5.49638	1.42909	0.165516	0.460866	-5.15824
PNPO	0.705931	8.52507	4.15905	0.000336212	0.0295821	0.278532
IFT22	0.705443	5.98942	3.18216	0.00392202	0.0805786	-1.9579
MCM10	0.705348	5.41155	1.96873	0.0603141	0.291935	-4.35019
AHCY	0.705223	9.41161	1.98829	0.0579807	0.28732	-4.31729
PIGC	0.705023	6.67273	3.16661	0.00407346	0.0813564	-1.99204
RPN2	0.704143	11.0263	4.37073	0.000195134	0.0235331	0.777031
AIDA	0.703996	8.91035	2.86157	0.00846251	0.117942	-2.64728
GJB1	0.703621	9.39455	1.69049	0.103529	0.37436	-4.79189
MRPL37	0.703129	7.51816	1.95982	0.0614045	0.294081	-4.36511
CHURC1	0.702988	7.35511	2.80749	0.0096089	0.125907	-2.76032
KIF11	0.702976	6.19204	1.78037	0.0873326	0.347777	-4.65475
CDK2AP2	0.702694	6.79416	1.83085	0.079226	0.331951	-4.57536
MRPL12	0.702544	5.51595	2.97837	0.00641415	0.103622	-2.39979
XPA	0.702509	8.39952	3.27111	0.00315499	0.0728949	-1.7615
RPL11	0.701738	9.78817	2.05959	0.0501356	0.267937	-4.19543
IFI6	0.701172	7.74954	1.25765	0.220291	0.526419	-5.37041
MYOF	0.700414	4.87235	1.98991	0.0577912	0.286797	-4.31456
PRKAR1A	0.700283	8.334	2.31056	0.0295097	0.20861	-3.7438
SFTA3	0.700095	3.85578	1.31414	0.200886	0.503936	-5.30307
TK1	0.700046	6.73364	2.43738	0.0223508	0.182851	-3.5032
PFDN1	0.699907	7.18094	2.59523	0.0156824	0.157097	-3.19333
ACADL	0.699753	5.46849	1.3307	0.195455	0.498302	-5.28285
ALKAL2	0.699587	4.2078	1.40438	0.172668	0.469677	-5.19025
SDR16C5	0.699531	3.71256	1.86446	0.0741949	0.322204	-4.52157
KLRC1	0.699351	4.32433	1.5212	0.140922	0.429238	-5.03487
EFTUD2	0.699238	6.18696	2.80593	0.00964399	0.126098	-2.76356
PRMT1	0.699234	4.88062	2.2067	0.0368697	0.231122	-3.93482
ADRB2	0.698997	6.22651	1.5812	0.126567	0.41033	-4.95111
CKLF	0.698457	7.86925	3.17906	0.00395183	0.080643	-1.96473
SH3BP5L	0.698225	6.11088	2.94177	0.00699887	0.107983	-2.47783
TRMT5	0.697789	8.13735	3.62061	0.00132272	0.0498067	-0.972804
LNX2	0.697391	7.20536	2.46268	0.0211301	0.178706	-3.4543
TIGAR	0.696731	6.34867	2.3917	0.0247215	0.190565	-3.59075
COL1A2	0.696659	7.46064	1.44582	0.160809	0.454575	-5.13631
MTFR1L	0.696533	6.95711	1.86362	0.0743184	0.322563	-4.52294
SNAPIN	0.696018	8.68916	3.95146	0.000571892	0.0367159	-0.2076
ATP13A2	0.69498	4.60297	2.4988	0.0194934	0.172641	-3.38395
GPR158	0.694608	6.07086	1.12434	0.271686	0.580121	-5.51895
RAI2	0.694227	5.45924	1.27068	0.215693	0.520398	-5.3551
POLR2G	0.693925	9.24957	2.00212	0.0563797	0.283375	-4.2939
GLRX2	0.693728	9.23948	2.94774	0.00690019	0.107551	-2.46513
AP2B1	0.693607	6.47989	2.88798	0.00795109	0.114564	-2.59172
SMIM20	0.692647	7.99318	1.243	0.22555	0.532714	-5.38745
CREG1	0.692495	11.1787	2.06662	0.0494157	0.265694	-4.18326
ISG20	0.692458	6.27433	1.17516	0.251146	0.560156	-5.46406
ADA	0.692238	5.50066	1.78306	0.0868835	0.347149	-4.65056
MROH2B	0.69221	4.59412	1.60291	0.12168	0.402954	-4.92016
PLXDC2	0.6921	4.91679	1.93695	0.0642809	0.301228	-4.40314
TIMM17A	0.691934	6.89216	3.64018	0.00125916	0.0496479	-0.927962
MORC4	0.691826	7.65597	1.51671	0.142046	0.430262	-5.04103
TSTD1	0.691687	9.45793	2.34707	0.0272594	0.199896	-3.67535
ARHGDIA	0.691546	5.36131	2.69485	0.0124839	0.144117	-2.9923
IGSF8	0.691204	5.81355	1.56506	0.130304	0.414734	-4.9739
GPATCH3	0.690846	5.82897	2.12879	0.0434398	0.248184	-4.07435
VSNL1	0.690804	7.153	1.14706	0.262359	0.57036	-5.49469
EAPP	0.690764	8.36774	2.20839	0.036738	0.230379	-3.93177
TMEM164	0.690721	6.38486	2.30623	0.0297878	0.209326	-3.75188
HAX1	0.690538	7.34371	4.28008	0.000246384	0.0252467	0.5633
UQCC3	0.690515	7.77446	2.83954	0.00891292	0.12089	-2.69346
SMIM1	0.690074	4.17583	2.08362	0.0477135	0.261007	-4.15371
LSM1	0.690067	8.77447	2.28536	0.0311614	0.212566	-3.79067
POC1B	0.689741	6.98441	2.04802	0.0513408	0.270546	-4.21541
SYNGR2	0.68956	6.06998	2.43797	0.0223218	0.182787	-3.50207
GABARAPL1	0.6894	6.36445	2.14492	0.0419992	0.244324	-4.04574
NDUFB2	0.68903	8.29866	3.97413	0.000539733	0.0365105	-0.154675
WDR72	0.688632	5.2831	1.84859	0.0765358	0.326929	-4.54707
GUCA2B	0.688511	4.81542	1.31601	0.200265	0.503505	-5.30079
HLA-C	0.687909	10.8863	2.31979	0.0289257	0.206703	-3.72656
GATB	0.687547	5.95389	1.98197	0.0587252	0.288121	-4.32794
MRPS23	0.68732	6.98695	2.96184	0.00667217	0.106006	-2.43508
SLC22A31	0.686923	4.62748	1.52426	0.140159	0.428885	-5.03066
BCL7B	0.686545	7.34879	2.33417	0.0280358	0.203349	-3.69961
MINPP1	0.686245	8.06326	1.3794	0.180146	0.478854	-5.22212
CYP4F2	0.685616	8.73892	0.961167	0.345793	0.640549	-5.68028
PRSS23	0.685344	5.11465	2.10208	0.0459234	0.25551	-4.12141
EVA1A	0.684929	7.29605	1.42816	0.165781	0.460866	-5.15946
ARAF	0.684928	5.46498	4.61113	0.000105037	0.0181399	1.34484
GDE1	0.684766	6.1152	2.62783	0.0145597	0.15302	-3.12799
HSPB9	0.68475	4.89565	1.57289	0.12848	0.412426	-4.96287
MORF4L1	0.684707	9.42237	2.21625	0.0361298	0.228977	-3.9175
UBL5	0.684702	10.1108	2.70049	0.0123223	0.143788	-2.98078
SPATA2	0.684318	6.227	2.02681	0.0536171	0.275779	-4.25183
HTRA1	0.684139	9.94028	1.51076	0.143551	0.43243	-5.04917
KLHL15	0.684124	7.40455	2.16123	0.0405866	0.240209	-4.01667
FUNDC2	0.683965	7.90132	3.91453	0.000628347	0.0384807	-0.293666
MYDGF	0.683741	8.576	2.59247	0.0157811	0.157537	-3.19884
SLC39A1	0.683601	7.40872	2.70609	0.0121641	0.142797	-2.96936
ASCC1	0.683548	6.54602	2.9403	0.00702331	0.107983	-2.48094
ABHD13	0.68322	4.40633	2.44331	0.0220591	0.181323	-3.49177
RNF157	0.68317	5.07284	1.72686	0.0966933	0.363677	-4.73707
KRT19	0.682685	3.78327	2.20363	0.0371107	0.231748	-3.94039
SERPINF1	0.682285	10.2586	1.21779	0.23482	0.543218	-5.41636
TUBA1C	0.682147	11.2602	3.4592	0.0019812	0.0589579	-1.34009
HSPE1	0.681231	9.20567	2.65947	0.0135422	0.148986	-3.06414
BHLHB9	0.681042	5.37658	2.41174	0.0236544	0.188077	-3.55247
COL4A2	0.680694	6.359	2.49316	0.019741	0.173898	-3.39497
CLPTM1L	0.680632	7.40284	2.92167	0.00734116	0.109578	-2.52049
NDUFAF1	0.680395	8.73063	2.87143	0.008268	0.116467	-2.62656
PGAM1	0.68028	11.1061	2.73199	0.0114566	0.138042	-2.91634
PAQR4	0.680233	5.13146	1.47403	0.153119	0.444278	-5.09886
FEM1B	0.680224	6.52376	2.60024	0.0155047	0.156518	-3.18331
LEPROTL1	0.679959	8.23967	2.1821	0.0388405	0.23579	-3.97924
NEB	0.679595	6.13505	1.44845	0.16008	0.453841	-5.13285
SHMT2	0.679436	8.43536	2.35206	0.0269642	0.19892	-3.66594
TAF5L	0.678167	6.40027	2.96017	0.00669876	0.10633	-2.43864
HOXA5	0.678099	5.19212	1.27364	0.214658	0.51928	-5.35161
LAPTM5	0.678092	7.06458	1.72681	0.0967024	0.363677	-4.73714
MT1X	0.677769	9.49916	1.19248	0.244414	0.554014	-5.44486
CSTF2	0.677669	5.0556	3.17405	0.00400039	0.0807608	-1.97573
UBXN8	0.677404	6.92537	1.84978	0.0763578	0.326653	-4.54516
CIB1	0.677395	8.57664	2.61843	0.0148752	0.154022	-3.14686
FDX2	0.677272	5.45451	2.83539	0.00900027	0.12149	-2.70213
ASAH1	0.677238	7.71366	2.35568	0.0267519	0.197861	-3.6591
PTTG1IP	0.676984	10.8527	3.93102	0.000602481	0.0378913	-0.25524
NLGN4X	0.676808	4.31881	1.67885	0.105801	0.378819	-4.80925
RHOC	0.676353	6.9011	2.68664	0.0127222	0.145121	-3.00901
TMX1	0.676212	7.70724	2.09876	0.0462409	0.256731	-4.12724
NAA50	0.676043	7.24099	2.48835	0.0199545	0.174488	-3.40437
HDDC3	0.675688	7.34676	1.96955	0.0602147	0.291717	-4.34882
RTRAF	0.675345	10.5696	3.05667	0.0053159	0.0926954	-2.23145
MRPL48	0.675001	7.89476	3.55796	0.00154799	0.0526593	-1.11591
PSKH1	0.674799	5.18094	1.50784	0.144293	0.433533	-5.05316
KEAP1	0.674681	7.70949	3.26077	0.00323607	0.0739246	-1.78443
AVPR1A	0.674585	4.53225	1.46075	0.156701	0.448868	-5.11656
DNAJC15	0.673989	6.89814	2.50824	0.0190854	0.17124	-3.36547
GMDS	0.673685	6.20645	2.0119	0.0552707	0.280397	-4.27728
ETNK2	0.672122	6.42012	1.31569	0.200373	0.50363	-5.30119
FADS3	0.671683	5.58322	2.10227	0.0459058	0.25551	-4.12109
ETHE1	0.67134	7.44104	2.32873	0.0283693	0.204652	-3.70981
C14ORF119	0.670809	8.4958	3.03186	0.00564278	0.0953294	-2.28499
MRPS28	0.670682	7.73289	1.72689	0.0966871	0.363677	-4.73702
IL1RAP	0.670528	6.83378	1.6968	0.102315	0.372564	-4.78245
JPT1	0.67036	8.3698	3.82168	0.000795727	0.0418936	-0.509418
LAMTOR5	0.669537	10.0457	3.15831	0.00415655	0.0822263	-2.01023
MIS12	0.669531	7.48409	2.04099	0.0520857	0.272384	-4.22751
CBR1	0.669418	6.75215	1.26731	0.216874	0.521936	-5.35907
POTEM	0.669133	4.8992	1.03086	0.312603	0.61603	-5.61419
IL7	0.669049	5.24743	1.70763	0.100258	0.370047	-4.76616
FBXL7	0.668725	6.50884	1.50294	0.145545	0.434612	-5.05983
COMMD1	0.668499	8.06169	2.42336	0.0230552	0.185511	-3.53018
MPC2	0.668006	10.0053	3.72445	0.00101802	0.0451785	-0.734219
GRINA	0.667966	6.63241	1.52749	0.139357	0.428755	-5.02621
SCGB3A1	0.667737	3.79019	1.60671	0.120839	0.401179	-4.9147
ATXN1L	0.667662	8.03258	2.36964	0.0259477	0.195258	-3.6327
TMEM245	0.667382	7.46185	3.29943	0.00294276	0.0702638	-1.69856
MAGED1	0.66723	10.51	1.82392	0.0802985	0.334077	-4.58635
BTNL8	0.667103	4.8509	1.18815	0.246084	0.555815	-5.44969
UTP25	0.66703	7.09196	2.31869	0.0289945	0.206915	-3.72861
ITFG1	0.666718	6.29972	2.22144	0.0357328	0.227389	-3.90806
CLTRN	0.666642	5.51884	0.905795	0.373804	0.66366	-5.72973
PPP1CB	0.666447	8.11108	2.18822	0.0383416	0.234557	-3.96822
FLAD1	0.666396	6.83396	2.53996	0.0177721	0.165612	-3.30308
SLC25A46	0.666317	7.92024	3.01103	0.00593188	0.0989215	-2.32978
LIPA	0.666312	6.65698	2.73321	0.0114241	0.137968	-2.91382
MTERF1	0.666036	5.82506	2.10044	0.0460799	0.256131	-4.12429
NR1H2	0.665858	5.02295	1.82414	0.0802648	0.334018	-4.58601
LRRC42	0.665292	6.79639	2.87602	0.00817898	0.116066	-2.61691
XK	0.665238	6.11242	0.922546	0.365177	0.656323	-5.71506
TMEM41A	0.66522	6.80374	2.69484	0.0124841	0.144117	-2.99231
CNOT8	0.664732	6.39657	3.29903	0.00294563	0.0702638	-1.69944
PSMB5	0.663807	10.6817	2.68761	0.0126938	0.14501	-3.00703
PFDN5	0.663457	9.37543	3.32979	0.00273064	0.0682461	-1.63088
TTC9	0.663268	4.54178	1.98217	0.0587021	0.288089	-4.32761
SMG5	0.663263	7.00788	1.79398	0.0850803	0.343455	-4.63351
NEDD4	0.663205	7.61147	1.85273	0.0759195	0.32573	-4.54044
SS18	0.662984	5.15357	3.19052	0.00384295	0.0796731	-1.93954
CDC25B	0.662437	8.84857	1.86739	0.073771	0.32088	-4.51687
KNSTRN	0.662258	7.44738	3.03205	0.00564018	0.0953294	-2.28458
STARD3	0.661761	4.65132	1.78101	0.0872262	0.347588	-4.65376
HNRNPH2	0.66154	8.60951	1.91388	0.067303	0.308041	-4.4412
ZWINT	0.661395	9.94875	1.56578	0.130135	0.414543	-4.97288
KRT8	0.660944	8.57012	1.56295	0.1308	0.415318	-4.97687
COLEC12	0.660484	5.2094	1.72574	0.0968976	0.363736	-4.73877
P3H4	0.660245	5.23182	1.9701	0.0601484	0.291705	-4.3479
MUL1	0.660098	6.91943	2.06676	0.0494021	0.265694	-4.18303
NAP1L3	0.659721	3.88836	2.28853	0.0309487	0.21176	-3.78478
CCDC142	0.659701	6.19398	3.89144	0.000666406	0.038887	-0.34741
CYP2E1	0.659478	9.42703	0.576057	0.569794	0.794522	-5.96636
CDT1	0.659111	5.23105	1.89135	0.0703731	0.314144	-4.47804
RBM18	0.65866	5.91652	2.75498	0.010861	0.134187	-2.86904
TANC2	0.658397	4.11549	2.12343	0.0439285	0.249226	-4.08383
TICAM2	0.658383	7.05944	3.00812	0.00597351	0.0993858	-2.33605
VANGL1	0.658207	6.02998	3.43462	0.00210612	0.0597651	-1.39558
CYS1	0.657776	3.98513	1.42412	0.166936	0.462388	-5.16472
EIF2B1	0.656915	8.29689	3.60758	0.00136676	0.0499027	-1.00262
ELF1	0.65684	6.36249	1.61924	0.118107	0.397836	-4.89665
PDHA1	0.656669	9.3537	2.97756	0.00642654	0.103629	-2.40152
GPN3	0.656641	8.63194	3.58827	0.0014347	0.0513352	-1.04677
NDUFA6	0.656464	9.73659	3.94722	0.000578108	0.0369585	-0.217485
HS2ST1	0.656144	6.30682	2.17132	0.0397338	0.23782	-3.99861
NAV3	0.655717	4.20802	2.44907	0.0217791	0.180743	-3.48065
DDX19B	0.655651	3.74911	2.42859	0.0227903	0.184437	-3.52013
SLC35B3	0.6551	7.11729	2.56157	0.0169257	0.162245	-3.26031
CCNA2	0.655032	6.61108	1.40553	0.172331	0.469129	-5.18877
SRGAP2C	0.654939	7.33173	2.21186	0.0364685	0.229613	-3.92548
DBF4	0.654596	6.92646	1.64267	0.113135	0.391472	-4.8626
SLC16A3	0.654595	4.57032	2.21521	0.0362097	0.229008	-3.91939
CDC73	0.654014	7.06215	3.21043	0.00366063	0.0787833	-1.89571
ATP10B	0.65367	4.75866	2.14596	0.041908	0.244098	-4.0439
GHDC	0.653651	5.56896	2.41651	0.0234066	0.186885	-3.54332
IGFLR1	0.65337	6.72553	1.90875	0.0679909	0.309747	-4.4496
PCID2	0.65317	7.1284	1.92511	0.0658167	0.304651	-4.42271
TFF3	0.653081	5.26589	0.734442	0.469602	0.734016	-5.86525
SMIM29	0.653048	5.15335	2.09135	0.0469559	0.258754	-4.1402
TRIM16	0.652952	6.56534	1.05092	0.303479	0.60865	-5.59439
SH3BGRL	0.652946	7.08047	1.77174	0.0887876	0.350937	-4.66815
PBX1	0.652359	5.4935	1.28281	0.211476	0.515992	-5.34073
LGALS4	0.651903	10.437	0.757812	0.45574	0.723507	-5.84835
NPNT	0.650835	4.61841	1.53789	0.136802	0.425305	-5.01184
ANAPC10	0.650775	5.4232	2.22445	0.0355049	0.226848	-3.90259
CKMT2	0.650566	4.22451	1.1639	0.255597	0.564209	-5.47642
NUDT11	0.650524	3.96253	1.55422	0.132866	0.419077	-4.9891
UNC13B	0.65014	7.9171	2.13539	0.0428454	0.246565	-4.06267
USP8	0.650053	7.16686	2.43453	0.0224927	0.183391	-3.5087
GTPBP4	0.649624	6.69282	2.94895	0.0068803	0.107532	-2.46255
IFT46	0.649549	5.80155	2.77161	0.0104487	0.131739	-2.83472
TXLNB	0.649489	3.88363	2.17259	0.0396276	0.237299	-3.99633
GNAI1	0.649239	7.39074	1.53485	0.137543	0.426621	-5.01604
PTPN20	0.649186	4.76672	1.29885	0.206003	0.509221	-5.32155
TIMM50	0.649073	5.98283	1.92534	0.0657863	0.304592	-4.42233
ARPC2	0.649034	9.95252	3.87883	0.000688138	0.0390269	-0.376733
BAK1	0.648942	4.97062	1.407	0.171899	0.468617	-5.18688
CEND1	0.648781	4.68254	2.11177	0.0450083	0.25245	-4.10439
ZNF707	0.648727	4.7695	2.09913	0.0462055	0.256664	-4.12659
NETO2	0.648722	4.90076	1.61837	0.118295	0.397877	-4.89791
THAP10	0.648559	5.93822	1.97419	0.0596549	0.29029	-4.34104
UFSP2	0.648323	7.39494	3.30829	0.00287927	0.0692155	-1.67883
BCKDHB	0.648318	6.04076	1.67385	0.106791	0.380362	-4.81668
TYW1	0.648181	7.64293	3.80654	0.000826912	0.0423984	-0.544515
ATF1	0.648177	6.06874	2.37309	0.0257523	0.194296	-3.62615
NARF	0.6477	7.34978	2.95328	0.00680969	0.107205	-2.45333
PAIP1	0.64736	8.51351	2.41154	0.0236649	0.188077	-3.55285
RAB4A	0.647088	8.00401	1.87489	0.0726912	0.318253	-4.50474
MTX1	0.647037	9.16708	3.31385	0.00284005	0.068984	-1.66643
PGBD5	0.646868	5.61179	0.985387	0.333998	0.632799	-5.65779
UBE2Q2	0.646625	7.87203	1.24858	0.223536	0.530357	-5.38098
OST4	0.646466	9.58966	2.73539	0.0113667	0.137547	-2.90936
ATP6V1G1	0.646398	8.33119	2.96544	0.00661518	0.105527	-2.42741
KAT5	0.645957	6.09738	2.39948	0.0243024	0.18991	-3.57593
SMIM5	0.645515	4.59312	1.89804	0.069448	0.312692	-4.46712
BRMS1L	0.645302	5.77943	2.79351	0.00992826	0.128147	-2.78937
CYB561A3	0.645254	8.23505	3.22673	0.00351754	0.0776514	-1.85974
EFHD1	0.644951	6.26918	1.01481	0.320046	0.621592	-5.62979
POP7	0.644737	8.54191	2.56577	0.016766	0.161578	-3.252
PRKD1	0.64463	4.22767	2.86903	0.00831496	0.116747	-2.63161
SDF4	0.644605	8.05469	1.54073	0.136111	0.423924	-5.0079
SCOC	0.643931	6.33806	2.72546	0.0116311	0.138846	-2.92972
REX1BD	0.643897	7.3777	2.25761	0.0330764	0.219839	-3.8419
CNOT10	0.642966	6.16967	2.05011	0.0511218	0.270207	-4.21182
MRPS36	0.642759	8.46546	2.87013	0.00829351	0.116636	-2.62931
MAP4K3	0.6427	7.31372	1.44173	0.161949	0.455664	-5.14169
TUBA4A	0.642544	9.14432	1.5099	0.143769	0.432809	-5.05035
GID4	0.642529	5.57038	1.92023	0.066459	0.306148	-4.43075
CCT7	0.642061	9.20286	1.64476	0.112701	0.390989	-4.85955
LAMB1	0.642057	6.12537	2.30805	0.0296706	0.209077	-3.74848
IPO4	0.641043	8.03616	2.66875	0.0132567	0.147325	-3.04534
MRPL4	0.640806	4.98509	1.8155	0.081619	0.337509	-4.59967
POGLUT3	0.640325	6.68845	2.02661	0.0536388	0.275779	-4.25217
TPTE	0.640192	3.93628	1.70805	0.100179	0.370042	-4.76553
GCLM	0.640134	7.37289	1.32338	0.197839	0.50119	-5.29181
FKBP5	0.639695	7.5967	2.05297	0.0508229	0.269402	-4.20689
MAGOH	0.63914	8.05422	2.53061	0.0181502	0.167175	-3.32152
SERPINA6	0.638704	9.89769	1.5823	0.126314	0.409929	-4.94954
GYS1	0.638435	6.63111	1.92994	0.065187	0.303527	-4.41475
GLB1	0.638375	8.75215	2.14521	0.041974	0.244318	-4.04523
DBNDD2	0.638188	6.91977	1.80054	0.0840121	0.341627	-4.62323
HIGD1B	0.637166	4.25533	1.44107	0.162136	0.455748	-5.14256
TIMP1	0.637085	8.60823	1.05273	0.302665	0.608006	-5.59258
NRN1	0.636928	4.81955	1.13808	0.266019	0.573803	-5.50433
ZNF623	0.636767	6.1197	1.61578	0.118857	0.398675	-4.90165
CTPS1	0.636651	8.19457	2.50962	0.0190266	0.171077	-3.36277
KAT7	0.63657	7.27996	2.4262	0.0229112	0.185203	-3.52473
PJA1	0.635639	7.43517	3.56014	0.00153955	0.0526593	-1.11094
ANKRD35	0.635125	5.2049	1.27282	0.214943	0.51968	-5.35257
TUBA1B	0.634976	10.0903	3.90642	0.000641463	0.0385995	-0.312548
EDF1	0.634516	10.0794	3.56202	0.00153234	0.0526593	-1.10666
PRELID2	0.634244	6.17732	1.78225	0.0870183	0.347149	-4.65182
MPDU1	0.634034	4.30408	3.44847	0.00203481	0.0590826	-1.36432
KLHL12	0.633815	7.26024	2.23495	0.0347191	0.224394	-3.88343
PLPP1	0.633536	9.38443	1.54938	0.134022	0.421143	-4.99586
STXBP6	0.63309	5.25679	2.40882	0.0238071	0.188255	-3.55806
MT1M	0.632438	4.46578	1.06744	0.296108	0.601621	-5.57782
MRPL9	0.632067	9.04392	3.37661	0.00243218	0.0641171	-1.52607
ASRGL1	0.631726	7.20513	1.88497	0.0712633	0.315811	-4.4884
PCSK1N	0.631721	4.2574	1.22031	0.233881	0.541961	-5.41349
PRELID1	0.631703	9.20394	2.58349	0.0161059	0.158792	-3.21674
EEF1AKNMT	0.631104	7.3389	3.77243	0.000901607	0.0438881	-0.623447
WLS	0.63101	6.35945	0.883904	0.385279	0.673118	-5.74853
RBM7	0.630891	6.5937	2.87514	0.00819596	0.116066	-2.61876
PSMA2	0.630597	8.99053	2.43228	0.022605	0.183683	-3.51303
SRP9	0.6304	11.2632	2.22386	0.0355493	0.227048	-3.90366
EMC9	0.630244	7.15565	2.01345	0.055097	0.279958	-4.27464
TAPBPL	0.629922	5.75295	1.47597	0.1526	0.443851	-5.09625
ARHGAP18	0.629685	6.14876	2.68217	0.0128539	0.145661	-3.0181
KPNA2	0.629572	9.91611	2.39717	0.0244261	0.190223	-3.58033
NCAPG2	0.629563	6.28529	1.52506	0.139959	0.42887	-5.02956
PRRG1	0.629447	6.93903	1.59946	0.122446	0.40402	-4.9251
PPT1	0.629201	9.47348	2.02535	0.0537776	0.276082	-4.25434
OGFRL1	0.629037	5.34379	2.285	0.0311854	0.212566	-3.79134
TAFA5	0.628906	4.23317	1.11156	0.277041	0.584332	-5.53242
SLC49A4	0.628797	6.31807	2.20171	0.0372621	0.231898	-3.94386
NAF1	0.628667	4.97092	2.13018	0.0433144	0.248024	-4.0719
MSANTD4	0.628612	4.5896	3.52632	0.00167559	0.0540936	-1.18792
ATRN	0.628237	7.90899	1.65677	0.110228	0.386255	-4.84192
PRB3	0.627609	4.40896	1.51899	0.141474	0.430097	-5.0379
MYL6	0.627512	8.89504	2.94159	0.00700189	0.107983	-2.47821
ASF1B	0.627385	6.29395	2.22004	0.0358394	0.227807	-3.91061
GPR153	0.626766	6.06094	1.64398	0.112862	0.391138	-4.86068
ARFGEF3	0.626668	4.86814	1.95886	0.0615227	0.29432	-4.36671
SLC31A2	0.626629	6.50148	1.70611	0.100545	0.370632	-4.76846
MCFD2	0.626456	6.79948	3.33825	0.00267419	0.0672245	-1.61197
RAN	0.626287	9.29046	1.91723	0.066856	0.307104	-4.43568
CCT3	0.626159	10.9414	2.28494	0.0311895	0.212566	-3.79145
CRYBB2	0.625696	3.89916	2.89534	0.0078139	0.113473	-2.57619
SPESP1	0.625438	4.02996	1.16708	0.254334	0.563266	-5.47294
FBXO5	0.625296	5.38426	1.95446	0.0620682	0.295701	-4.37405
PCDHB7	0.624953	4.12611	1.45464	0.158373	0.451562	-5.12467
BFSP1	0.624689	4.05628	2.23255	0.0348973	0.224795	-3.88782
NCAPD3	0.624568	5.91225	1.54349	0.13544	0.423127	-5.00406
EMG1	0.623876	8.25662	1.71543	0.0987988	0.367339	-4.75439
MAP2K2	0.623801	4.89628	2.48436	0.0201331	0.175251	-3.41214
ID1	0.623793	5.39468	1.36627	0.184178	0.484576	-5.23868
C16ORF91	0.623532	7.27666	2.19491	0.0378028	0.232807	-3.95615
RPA2	0.622663	7.90017	3.155	0.00419019	0.0823261	-2.01749
ACTR1B	0.622605	7.42452	2.62147	0.0147727	0.15369	-3.14077
BMP4	0.622602	4.57179	1.12309	0.272209	0.580681	-5.52028
COX7B	0.622439	7.87922	2.59988	0.0155173	0.156533	-3.18403
TINF2	0.622389	7.29579	3.77977	0.000884988	0.0438881	-0.60647
CTSB	0.622235	9.68687	2.39556	0.0245126	0.190385	-3.5834
EIF6	0.620876	8.87125	1.94139	0.0637138	0.299656	-4.39578
MALL	0.620404	6.06393	0.945169	0.353737	0.646892	-5.69485
RITA1	0.620276	6.57643	1.7706	0.0889813	0.351167	-4.66992
SCN7A	0.619888	4.07572	1.8954	0.0698116	0.313266	-4.47143
UFD1	0.619442	8.91831	2.77807	0.0102925	0.130989	-2.82135
LIN7A	0.619066	5.45062	1.83647	0.0783642	0.330739	-4.56641
NDUFA4L2	0.618949	4.65188	1.80225	0.0837351	0.341063	-4.62054
DYRK2	0.618213	6.07459	2.05453	0.0506597	0.268927	-4.20418
IQCE	0.618095	4.97009	2.60338	0.0153942	0.15602	-3.17703
G6PD	0.617792	6.04575	0.803388	0.429422	0.706028	-5.81394
SLIRP	0.617246	10.5562	2.21926	0.0358993	0.228102	-3.91203
UAP1L1	0.617042	4.31354	2.12646	0.043652	0.248612	-4.07848
MAD1L1	0.616008	5.46976	1.49155	0.148493	0.438942	-5.07529
PSMD1	0.615705	9.02222	2.8726	0.00824531	0.116326	-2.62411
PHACTR4	0.614975	6.81823	2.47341	0.0206309	0.176565	-3.43345
ZSWIM7	0.61481	5.75241	2.50006	0.0194384	0.172517	-3.38148
EIPR1	0.614421	6.48323	1.61389	0.119268	0.398791	-4.90438
TGFBR1	0.613729	6.32064	2.31484	0.0292379	0.20805	-3.73582
DIS3L	0.61372	6.68632	2.60054	0.015494	0.156518	-3.18271
IPO5	0.613664	7.13241	2.94664	0.00691825	0.107577	-2.46747
CHRNB1	0.613459	3.79044	2.61434	0.0150147	0.154362	-3.15507
NHEJ1	0.613243	6.5334	1.94247	0.0635758	0.299265	-4.39398
WASHC5	0.612944	8.36625	1.28855	0.209505	0.514015	-5.33389
THYN1	0.612897	7.28692	1.93317	0.0647677	0.302471	-4.4094
TMEM37	0.612477	6.48595	1.73573	0.0950854	0.361563	-4.72356
UBE2A	0.611756	8.76563	2.47619	0.0205032	0.176344	-3.42804
IER3IP1	0.611668	8.2474	3.12589	0.004497	0.0853333	-2.0811
ARL6IP4	0.611551	8.4426	1.99391	0.0573257	0.285554	-4.30781
RHPN2	0.611407	8.27307	1.81517	0.0816723	0.337597	-4.60021
GMPPA	0.611111	6.61134	2.40033	0.0242566	0.189871	-3.57429
PGLYRP2	0.610687	6.9981	0.755089	0.457343	0.724483	-5.85035
FAM32A	0.610683	8.48061	3.34937	0.00260175	0.0664678	-1.58711
ACP1	0.610206	7.32823	2.68785	0.012687	0.14501	-3.00656
PARP4	0.60996	8.1588	2.48513	0.0200983	0.175213	-3.41063
UBQLN1	0.609841	8.60626	2.5554	0.0171634	0.163402	-3.27254
TTC1	0.609728	7.48332	1.99218	0.0575266	0.286054	-4.31073
MAN1B1	0.609687	6.98135	1.8567	0.0753317	0.324726	-4.53406
NSDHL	0.609532	7.4149	1.45006	0.159636	0.453066	-5.13073
UCN	0.608902	3.96421	1.93099	0.0650498	0.303133	-4.413
PPM1H	0.608835	4.8359	2.83646	0.00897758	0.121317	-2.69989
APEH	0.608608	5.83396	1.81212	0.0821551	0.338423	-4.60502
RRN3	0.608537	7.21374	1.62253	0.117398	0.396765	-4.89189
DNAJB6	0.608412	6.78699	2.2824	0.0313604	0.213142	-3.79615
FASTKD5	0.60811	7.2482	1.66055	0.109459	0.385143	-4.83635
MICAL1	0.607657	5.76738	1.79592	0.0847628	0.342873	-4.63047
POLR1D	0.607446	7.55481	1.92215	0.0662055	0.305387	-4.42759
TFPT	0.607355	5.94557	2.1609	0.0406148	0.240218	-4.01726
HDHD3	0.60706	6.34352	1.58368	0.126	0.409655	-4.94759
GNG5	0.606705	10.9176	2.30095	0.0301303	0.210512	-3.76172
KCTD2	0.606519	6.03608	2.55106	0.0173327	0.164019	-3.28115
ZDHHC23	0.606436	7.18088	2.32584	0.0285478	0.205169	-3.71522
MAK16	0.606125	7.24256	2.73663	0.0113339	0.137262	-2.9068
MAPKAP1	0.605997	6.41389	2.89355	0.00784698	0.113594	-2.57996
LURAP1L	0.605697	7.99146	1.54747	0.134482	0.421849	-4.99853
ADAM9	0.605596	4.94087	2.74516	0.0111118	0.135836	-2.88927
HADH	0.60523	8.49514	1.98121	0.058816	0.288402	-4.32923
TMEM256	0.605115	6.57741	2.1388	0.0425412	0.245684	-4.05662
CDYL	0.604767	5.5816	2.22712	0.0353034	0.226062	-3.89772
MAOA	0.604723	8.88491	1.16961	0.253331	0.562199	-5.47016
RTL8C	0.604624	8.87494	1.55472	0.132747	0.419036	-4.98841
PDZD8	0.604576	6.55551	1.75118	0.0923376	0.35651	-4.69989
GNE	0.60438	8.42381	1.68398	0.104796	0.376746	-4.80162
NEIL3	0.604367	5.6627	1.20208	0.240742	0.549802	-5.43411
PFDN2	0.603994	9.85243	2.67905	0.0129465	0.145849	-3.02444
BNIP3	0.603751	9.18464	1.74665	0.0931367	0.358234	-4.70685
UQCR10	0.603736	8.26187	3.37484	0.00244288	0.0642103	-1.53005
WDR13	0.603634	6.6857	1.83079	0.0792355	0.331951	-4.57546
FUT8	0.6036	4.61086	2.35939	0.0265356	0.19736	-3.65208
TRPT1	0.603525	7.06329	2.35631	0.026715	0.197757	-3.65791
TMEM185B	0.603518	6.1042	2.07285	0.0487861	0.263776	-4.17245
VNN2	0.60271	6.56306	0.769589	0.448848	0.719005	-5.83964
MRPL14	0.602551	8.85164	1.60122	0.122054	0.403422	-4.92258
RWDD4	0.602508	7.71574	2.09667	0.0464414	0.25723	-4.13089
MECP2	0.60248	5.47374	2.04488	0.051673	0.271492	-4.22083
CRNKL1	0.602384	7.4455	2.43664	0.0223876	0.183009	-3.50463
CENPQ	0.602255	5.40586	1.63879	0.113946	0.392888	-4.86826
MMADHC	0.601815	10.826	3.34631	0.0026215	0.0667027	-1.59396
PRICKLE4	0.6016	9.50451	2.55664	0.0171153	0.163143	-3.27008
ATP5F1D	0.601227	8.0191	1.84464	0.0771273	0.328238	-4.55338
ZNF112	0.600763	6.10972	1.87041	0.073335	0.319903	-4.51199
MAFB	0.600721	8.67921	1.50502	0.145014	0.434291	-5.05701
TBRG4	0.600496	5.73233	2.56763	0.0166955	0.161371	-3.2483
ZNF766	0.600186	7.01476	1.84242	0.0774627	0.328981	-4.55694
PEX7	0.59996	6.87705	1.62177	0.117563	0.397068	-4.893
SMARCD2	0.598827	7.72318	3.61173	0.0013526	0.0498067	-0.993136
RAB20	0.598803	5.85002	3.03461	0.00560555	0.0950961	-2.27905
MOB4	0.59851	7.78491	2.56193	0.016912	0.162245	-3.2596
TP53INP2	0.598193	8.20171	1.8992	0.0692897	0.312228	-4.46524
ACMSD	0.598036	8.02325	1.15004	0.26115	0.568733	-5.49146
PAXX	0.598	4.24979	1.67804	0.105962	0.378983	-4.81046
FEM1C	0.597838	7.10586	1.62732	0.116372	0.395665	-4.88495
LCORL	0.59763	6.10418	1.99185	0.057565	0.286054	-4.31129
ECI2	0.597519	10.3553	2.11942	0.0442968	0.250575	-4.0909
LRP4	0.597277	5.23151	0.762033	0.453263	0.721809	-5.84525
BRAT1	0.597174	5.5164	1.42987	0.165294	0.460646	-5.15722
B3GAT3	0.596905	5.19246	2.20404	0.0370789	0.231676	-3.93965
DEK	0.596654	10.3833	2.12887	0.0434329	0.248184	-4.07422
FCN3	0.596511	5.15468	0.874627	0.390211	0.676474	-5.75636
TMEM19	0.595913	5.81123	3.095	0.00484623	0.0881488	-2.14836
C1QB	0.595529	6.52371	1.21812	0.234699	0.543112	-5.41599
VAT1L	0.595445	5.15954	0.904382	0.374538	0.664367	-5.73096
DPH3	0.595434	7.60837	1.83911	0.077963	0.330167	-4.56221
EFNA5	0.595364	4.4364	1.74343	0.0937068	0.358947	-4.71178
TAF12	0.595356	5.49001	1.2424	0.225767	0.532869	-5.38814
NMB	0.59526	5.746	2.2767	0.0317474	0.214674	-3.80669
TRIB3	0.595171	6.76332	1.97635	0.0593956	0.289518	-4.3374
CIART	0.594946	7.24816	1.40878	0.171377	0.467934	-5.18458
NDUFA7	0.594744	6.45088	2.52034	0.0185742	0.169495	-3.34172
FAM83D	0.594667	8.25194	1.30662	0.20339	0.506643	-5.31218
PSMD4	0.594566	8.39906	3.40289	0.00227881	0.0621724	-1.46704
CALB1	0.594479	3.83152	1.57863	0.127156	0.410696	-4.95476
NKIRAS2	0.594411	7.17142	2.29094	0.0307884	0.211755	-3.78032
PLAT	0.594255	5.23338	1.71796	0.0983289	0.366452	-4.75056
SCARB1	0.594174	6.15285	1.96618	0.0606237	0.292532	-4.35445
CRK	0.593649	6.12512	2.58344	0.0161079	0.158792	-3.21685
CLN5	0.593497	6.4705	2.0328	0.0529651	0.274319	-4.24157
CDKN2C	0.593479	6.75799	1.23618	0.22803	0.535793	-5.39532
HLA-DRB5	0.593465	9.55983	0.853354	0.401671	0.685145	-5.77404
ATP5PF	0.593423	11.0508	2.31094	0.029486	0.20861	-3.7431
NDFIP2	0.592677	6.48877	2.88492	0.00800879	0.115164	-2.59817
IRS2	0.5926	9.6176	2.44163	0.0221415	0.181741	-3.49501
SLIT2	0.592357	4.65072	1.70902	0.0999962	0.369874	-4.76407
CPVL	0.592328	7.39228	0.951381	0.350637	0.643947	-5.68921
HACD1	0.592248	5.24707	1.65629	0.110326	0.386339	-4.84262
RPS4Y1	0.592185	6.57395	1.18042	0.249087	0.558415	-5.45826
STK25	0.59205	6.55255	1.83433	0.0786925	0.331251	-4.56983
HLA-F	0.59201	8.63586	1.72558	0.0969262	0.363736	-4.739
RNF20	0.592005	9.15263	3.17227	0.0040177	0.0807608	-1.97962
MFHAS1	0.591348	7.5691	1.58431	0.125857	0.40956	-4.9467
LRP1B	0.590939	3.81062	1.30929	0.202498	0.505514	-5.30895
TMEM254	0.590848	5.97295	2.27176	0.032087	0.21604	-3.81583
PPIL4	0.590807	6.12772	2.14918	0.0416257	0.243594	-4.03816
SLC22A18	0.590292	9.20659	1.21084	0.237429	0.545434	-5.42425
STX10	0.590275	7.20023	2.24618	0.0338956	0.222323	-3.86287
SEH1L	0.590175	7.4333	2.23603	0.0346386	0.224316	-3.88145
C12ORF56	0.590127	4.4426	0.953874	0.349399	0.643125	-5.68695
B4GALT4	0.589191	6.7498	2.34921	0.027132	0.199561	-3.6713
BCAS2	0.589062	9.22566	2.42032	0.0232107	0.18593	-3.53602
SET	0.588339	9.82066	2.58057	0.0162131	0.159198	-3.22256
EIF2S1	0.588202	7.77104	2.49947	0.019464	0.172576	-3.38263
DRG2	0.587578	4.77309	1.61407	0.119228	0.398791	-4.90411
HMG20A	0.587401	7.38222	2.4992	0.019476	0.172576	-3.38317
PLIN3	0.587307	6.99714	1.69677	0.10232	0.372564	-4.78249
ANO5	0.587211	5.97287	1.08863	0.286834	0.592256	-5.55621
PSPH	0.586643	6.13882	1.73472	0.0952663	0.361736	-4.72509
GPX8	0.586476	4.7432	1.50435	0.145185	0.434548	-5.05792
UCN3	0.58621	4.2937	1.79848	0.084347	0.342103	-4.62647
ARFGAP3	0.58601	8.82081	1.52548	0.139857	0.42887	-5.02899
PCCB	0.585637	6.55264	2.37902	0.0254196	0.193135	-3.61489
PES1	0.585047	5.1697	2.19469	0.0378203	0.232807	-3.95655
RPL19	0.584926	11.5707	2.93891	0.0070467	0.107983	-2.48391
TMEM170B	0.584052	7.02662	1.09932	0.282239	0.588491	-5.54518
DEPDC1	0.583875	5.52325	1.54424	0.135259	0.422854	-5.00302
NAT1	0.583839	7.67576	1.66686	0.108188	0.383026	-4.82704
SOSTDC1	0.583776	4.07826	1.43649	0.163422	0.457573	-5.14857
ESRRG	0.583615	4.40398	1.43346	0.164278	0.458851	-5.15254
COPS6	0.583446	8.66878	3.81694	0.000805366	0.0418936	-0.520412
MED22	0.583273	6.02751	1.9875	0.0580739	0.28732	-4.31863
RAB5B	0.582801	6.77392	2.52594	0.0183417	0.168301	-3.3307
GREM1	0.582516	4.11541	1.45639	0.157892	0.450748	-5.12234
FZD1	0.58223	4.61116	2.29436	0.0305622	0.211116	-3.77397
ESRRA	0.582225	6.50186	2.14888	0.0416523	0.243594	-4.0387
SGCB	0.582203	5.37464	1.57198	0.128691	0.412718	-4.96415
IMMP1L	0.581844	6.88338	2.33249	0.0281388	0.203615	-3.70277
ZNF711	0.581183	4.25097	2.28338	0.0312943	0.212921	-3.79433
CT83	0.581104	4.42419	1.05222	0.302893	0.608158	-5.59309
AUH	0.581004	8.48631	1.82514	0.0801097	0.333855	-4.58443
TBCC	0.580811	6.9236	2.00335	0.0562386	0.282913	-4.2918
XPNPEP2	0.580784	5.22021	0.932944	0.359888	0.651996	-5.70582
MRPL27	0.58056	9.10324	2.82696	0.00918017	0.122805	-2.71974
PPP1R8	0.58055	7.56201	1.89222	0.0702525	0.31391	-4.47662
VRK1	0.579884	6.78659	1.48481	0.150258	0.441394	-5.08438
TMEM200A	0.579393	4.802	1.46836	0.154639	0.445967	-5.10642
TUBB	0.579393	9.89535	1.88547	0.0711937	0.315746	-4.4876
ZNF571	0.579387	5.18621	2.01772	0.0546197	0.278583	-4.26736
FAM50B	0.579155	7.13135	1.52292	0.140493	0.429115	-5.03251
SDHC	0.579114	7.71912	2.68235	0.0128484	0.145661	-3.01773
INSIG2	0.579072	8.08781	2.46276	0.0211263	0.178706	-3.45414
CBWD5	0.579044	9.37007	2.13451	0.042924	0.246802	-4.06422
ATIC	0.578131	9.23416	2.30527	0.0298499	0.209641	-3.75367
ZNF57	0.5781	6.50107	1.30213	0.204895	0.508338	-5.3176
C2CD4C	0.577987	4.53051	1.64182	0.113314	0.391855	-4.86385
ABHD3	0.5779	8.52759	1.32188	0.198333	0.501623	-5.29365
MYOC	0.577883	4.70362	1.95511	0.0619871	0.295513	-4.37296
M6PR	0.577848	7.86817	1.79349	0.0851612	0.343462	-4.63429
DDX21	0.577763	9.41856	2.20113	0.0373083	0.232102	-3.94492
COX5A	0.577579	8.36525	2.48081	0.0202933	0.176113	-3.41906
TOR3A	0.577512	6.37012	1.69636	0.1024	0.372607	-4.78311
CDC23	0.577262	6.61796	2.29472	0.030538	0.211116	-3.77329
THAP1	0.577174	6.06139	1.55405	0.132906	0.419077	-4.98934
NDUFAF4	0.577147	7.13851	2.66789	0.0132831	0.147367	-3.04709
VPS37A	0.57697	6.85751	1.81543	0.0816315	0.337509	-4.5998
CNN3	0.576688	7.44493	1.58617	0.125435	0.408883	-4.94406
BLOC1S4	0.576343	6.67901	1.5322	0.138196	0.427595	-5.01972
AK1	0.576235	6.08677	2.13574	0.0428142	0.246489	-4.06205
TXNDC16	0.576135	7.81442	1.45336	0.158724	0.452023	-5.12636
ZBTB16	0.576133	7.0655	0.962735	0.345021	0.64009	-5.67884
ZNRF3	0.576001	7.50179	1.48353	0.150595	0.44193	-5.0861
NKAP	0.575899	6.75431	2.80857	0.00958466	0.125685	-2.75808
YWHAE	0.57547	7.82338	2.01116	0.0553542	0.280672	-4.27854
NDUFA12	0.575432	11.1482	3.08659	0.0049457	0.0890638	-2.16662
POMGNT2	0.575421	6.663	2.08818	0.0472655	0.259877	-4.14575
ARHGEF6	0.575385	6.73169	1.3519	0.18867	0.49007	-5.25664
LAMC1	0.575163	9.06559	1.75819	0.091115	0.354936	-4.68911
HOXA9	0.575095	3.85683	1.45213	0.159063	0.452309	-5.12799
GALNT12	0.574514	4.18288	1.55334	0.133075	0.419535	-4.99033
MUC1	0.57429	4.89715	1.91771	0.0667922	0.307104	-4.43489
SMDT1	0.573847	6.62979	2.68288	0.0128328	0.145661	-3.01665
BSCL2	0.573775	5.24637	1.76438	0.0900448	0.353235	-4.67955
PITPNA	0.573558	6.72891	2.83956	0.00891257	0.12089	-2.69342
RASGRF2	0.573554	5.1719	2.21904	0.0359157	0.228122	-3.91242
MPP6	0.573538	5.62641	1.64435	0.112786	0.391127	-4.86015
TMEM14C	0.573401	9.7968	2.08333	0.0477413	0.261007	-4.1542
TMEM179B	0.573008	8.37824	1.86799	0.0736842	0.32078	-4.5159
PECAM1	0.572784	6.10912	2.69717	0.0124171	0.144087	-2.98756
UBE2L6	0.572356	9.09233	1.59041	0.124473	0.407594	-4.93802
GMPR	0.572259	5.05083	1.22866	0.230789	0.539143	-5.40396
ACBD6	0.571881	8.2186	2.58975	0.0158789	0.157874	-3.20427
MRPL23	0.571518	5.77806	2.47784	0.0204283	0.17631	-3.42484
HIGD2A	0.571485	6.88305	2.49151	0.0198136	0.173898	-3.39818
NEBL	0.571448	4.83	1.42517	0.166635	0.462113	-5.16335
LYN	0.571432	7.3278	1.63506	0.114731	0.394153	-4.87371
LRFN3	0.571135	4.656	2.14735	0.0417858	0.243852	-4.04142
RPL8	0.571043	11.4734	1.11342	0.276256	0.583815	-5.53046
PALM3	0.570816	5.24703	1.05676	0.300859	0.605998	-5.58856
PARP3	0.57053	5.8596	1.62268	0.117367	0.396765	-4.89169
ATP5MG	0.570395	10.2869	2.21498	0.0362275	0.229008	-3.91981
PPP2CB	0.570347	7.00483	2.90312	0.00767133	0.112296	-2.55976
MNAT1	0.570291	5.80474	1.85857	0.0750564	0.32374	-4.53106
GTF2H4	0.569674	6.31745	1.83013	0.0793369	0.332157	-4.57651
GNG3	0.569584	4.79979	2.24496	0.0339845	0.222457	-3.86512
GP1BB	0.569165	4.01586	2.39019	0.0248037	0.190591	-3.59363
ABRACL	0.56915	7.18337	1.10726	0.278857	0.586086	-5.53691
PUSL1	0.568996	5.62044	1.58225	0.126326	0.409929	-4.94962
MAGED2	0.568859	7.9552	2.66429	0.0133933	0.148176	-3.05439
CKMT1B	0.56882	5.61154	1.17101	0.25278	0.561624	-5.46863
ORC4	0.568367	6.00895	2.22242	0.0356586	0.227325	-3.90628
SAPCD2	0.567796	5.62317	1.3196	0.199081	0.502504	-5.29642
LYRM4	0.567752	6.46891	2.9329	0.00714801	0.108475	-2.49667
ANGPTL2	0.567584	5.5843	1.85096	0.0761822	0.326225	-4.54327
TMEM9	0.567329	8.32511	1.71972	0.0980032	0.365806	-4.74789
TSN	0.567291	7.7216	2.03909	0.0522891	0.272505	-4.23079
SRM	0.567195	7.57229	1.90237	0.0688569	0.311706	-4.46006
DLG3	0.567183	4.82317	1.98411	0.058472	0.287551	-4.32434
ARL13B	0.567116	5.88923	1.90376	0.0686669	0.311418	-4.45778
B3GLCT	0.567017	5.72004	2.81842	0.00936593	0.124164	-2.73756
UQCRC2	0.566854	6.61272	2.84736	0.00875044	0.119937	-2.67708
SEPTIN10	0.566495	7.13453	3.12137	0.0045466	0.0857483	-2.09097
TPRA1	0.566243	5.8716	1.77997	0.0874011	0.347872	-4.65539
CEP76	0.566051	6.14005	1.89436	0.069956	0.313266	-4.47313
ALKBH4	0.566001	4.78545	2.29278	0.0306662	0.211116	-3.77689
ZFP91	0.565976	7.70204	3.10082	0.00477847	0.0872435	-2.1357
RALA	0.565799	9.15042	3.22818	0.0035051	0.0775083	-1.85654
INAFM2	0.56524	5.2477	1.50315	0.145492	0.434612	-5.05955
EDNRB	0.564333	6.0912	1.3416	0.191943	0.494384	-5.26941
RNF24	0.563807	5.29842	1.99838	0.0568083	0.284125	-4.30023
TSR3	0.563734	5.42876	3.17839	0.00395828	0.080643	-1.9662
PIGF	0.563489	7.81255	2.40974	0.0237588	0.188177	-3.55629
CCT5	0.563274	7.14053	1.81044	0.082422	0.33906	-4.60766
REPS2	0.563242	5.2084	2.28872	0.0309361	0.21176	-3.78443
MKI67	0.56273	6.31117	1.77225	0.0887017	0.350705	-4.66737
NEMP1	0.562729	5.46228	1.74743	0.0929992	0.35818	-4.70566
RNF212B	0.562687	4.65538	1.50169	0.145866	0.43508	-5.06153
QRICH2	0.562665	3.95392	2.17781	0.0391941	0.236383	-3.98696
COG5	0.562536	6.47668	3.1799	0.00394369	0.080643	-1.96287
PROS1	0.562282	10.4371	1.1097	0.277828	0.584915	-5.53437
VPS35	0.561997	7.21599	3.8242	0.000790662	0.0417576	-0.503587
SEC24B	0.561903	8.22097	1.75822	0.0911101	0.354936	-4.68907
METRN	0.561754	4.75884	2.2756	0.0318228	0.2151	-3.80873
TIMM8B	0.561651	7.98894	2.73178	0.0114622	0.138042	-2.91677
ATP6AP2	0.56147	7.38732	3.14488	0.00429452	0.0836639	-2.03963
HMBS	0.561441	7.61014	1.99695	0.0569727	0.284534	-4.30264
CYP27B1	0.561311	5.41517	1.53331	0.137923	0.427099	-5.01818
NUP42	0.561307	6.19147	1.35954	0.18627	0.487159	-5.24711
C12ORF29	0.560904	6.73052	2.19142	0.0380832	0.233474	-3.96246
SMNDC1	0.560673	8.53456	2.21462	0.0362548	0.229043	-3.92046
NTMT1	0.560306	5.84503	2.8897	0.00791889	0.114252	-2.5881
RERG	0.560173	4.20063	2.61145	0.0151138	0.154975	-3.16086
SLC35F6	0.560078	6.97874	3.29214	0.00299599	0.0711936	-1.71477
TCTN1	0.559742	5.48787	1.89235	0.0702339	0.313908	-4.47641
MYMX	0.559686	3.66759	1.74571	0.0933019	0.358655	-4.70828
CMC2	0.559154	9.02141	2.82577	0.00920586	0.122913	-2.72223
GPN1	0.559153	8.45965	2.4535	0.0215656	0.180357	-3.47207
COPS4	0.558998	5.73252	2.48166	0.0202549	0.176045	-3.41741
MPST	0.558876	8.90993	1.65064	0.111484	0.388689	-4.85092
CT55	0.558711	3.77729	1.16411	0.255513	0.564209	-5.47619
SLFN13	0.558638	4.20308	2.03222	0.0530289	0.274352	-4.24258
ECH1	0.558565	8.81858	1.60053	0.122207	0.403616	-4.92356
SDCBP2	0.558562	6.98814	2.31302	0.0293529	0.208525	-3.73921
BRD7	0.558272	5.95073	3.06013	0.00527173	0.0922419	-2.22395
ALDH4A1	0.558227	6.82826	1.05217	0.302917	0.608158	-5.59314
LCMT1	0.558079	8.01765	2.46009	0.0212519	0.179209	-3.4593
IGFBP1	0.557745	6.8187	1.38998	0.17695	0.474932	-5.20868
GXYLT1	0.557743	6.49337	2.22328	0.0355931	0.227136	-3.90471
NR1H3	0.556929	7.47505	1.65047	0.11152	0.388689	-4.85118
PI4KA	0.556528	7.27393	1.77392	0.0884187	0.35	-4.66478
BPI	0.556224	3.92017	0.970915	0.341012	0.637093	-5.67129
TKT	0.555858	6.43679	1.39515	0.175403	0.472649	-5.20208
SPATA31D1	0.555722	3.68592	1.63031	0.115736	0.39548	-4.88061
CRIP2	0.555539	4.01189	1.36252	0.185341	0.486007	-5.24338
RLIM	0.55543	6.64975	1.67679	0.106208	0.379284	-4.81231
MAD2L1BP	0.55524	7.18348	1.99295	0.0574365	0.285858	-4.30942
CTSL	0.555219	10.4273	2.26758	0.0323761	0.217086	-3.82353
PPP2R3A	0.554982	5.18123	1.8971	0.0695783	0.312758	-4.46867
SNX2	0.554896	5.98504	3.15076	0.00423357	0.082854	-2.02676
WDR92	0.554826	6.33185	1.62825	0.116175	0.395576	-4.88361
VOPP1	0.553926	9.04764	1.65759	0.110061	0.386098	-4.84071
DNPH1	0.553863	6.67382	1.55025	0.133814	0.420789	-4.99465
TSC22D3	0.55348	5.14024	4.019	0.000481282	0.0346323	-0.0498282
TMEM167B	0.553334	8.81834	2.20319	0.0371453	0.231839	-3.94118
TIGD2	0.553154	7.6705	1.53909	0.136509	0.424702	-5.01018
MAPK1IP1L	0.553049	7.37934	2.62642	0.0146066	0.153253	-3.13082
ARRDC3	0.552569	7.63283	1.08509	0.28837	0.593292	-5.55985
HIP1	0.552542	4.73303	4.09046	0.000400847	0.0321982	0.117533
FBXW5	0.552505	5.19999	2.11415	0.0447863	0.252352	-4.10021
ALKBH3	0.552356	6.28908	1.77524	0.0881955	0.349835	-4.66273
TRPC4AP	0.551959	5.78895	2.0925	0.0468445	0.25855	-4.13819
NDC1	0.551932	7.19614	2.6678	0.0132857	0.147367	-3.04727
ID3	0.5519	5.3526	1.29015	0.20896	0.51302	-5.33198
RELA	0.551847	6.05722	1.65558	0.110471	0.386435	-4.84367
NAA35	0.551784	7.21387	2.61637	0.0149453	0.15425	-3.15099
CRIM1	0.551648	6.97428	0.970366	0.34128	0.637391	-5.6718
CITED2	0.551192	4.61058	2.21189	0.0364663	0.229613	-3.92543
YIPF6	0.550934	7.89638	2.44537	0.0219585	0.180883	-3.48779
PARM1	0.55079	5.07311	1.68819	0.103976	0.375503	-4.79534
TMEM47	0.550786	5.68492	1.21283	0.236679	0.544786	-5.42199
PLBD1	0.550693	5.3393	1.7461	0.0932335	0.358526	-4.70769
CENPO	0.550312	5.68386	2.34213	0.0275545	0.201212	-3.68465
COX5B	0.550207	9.46464	2.45859	0.0213229	0.179632	-3.46221
KLF6	0.549973	6.95699	1.91077	0.0677193	0.309149	-4.44629
KRT10	0.549781	9.0822	1.85066	0.0762271	0.326337	-4.54376
NQO1	0.549544	7.07265	0.527418	0.602613	0.815892	-5.99264
ITM2A	0.54934	5.93307	1.18175	0.24857	0.558048	-5.45679
TTI2	0.549026	6.01554	2.65473	0.0136904	0.149642	-3.07374
OLFML3	0.549023	5.65261	1.03799	0.309342	0.613057	-5.6072
RAB31	0.548828	6.434	1.26173	0.218844	0.524447	-5.36563
POMZP3	0.548519	4.91718	1.86444	0.0741985	0.322204	-4.52161
PRKAR2B	0.548283	4.49746	1.29835	0.206171	0.509308	-5.32215
COX10	0.547931	7.46478	2.10713	0.0454444	0.253854	-4.11255
PDZD2	0.547822	4.03011	1.76238	0.09039	0.353754	-4.68265
KIF9	0.547327	5.63754	2.04408	0.051757	0.271655	-4.2222
SLC30A1	0.547202	6.49274	1.83702	0.0782805	0.33062	-4.56554
PCDHGA4	0.547072	5.35029	0.958378	0.347169	0.641996	-5.68283
GPRASP2	0.546934	7.92861	1.60908	0.120319	0.400646	-4.9113
DEGS1	0.5469	8.1603	1.55428	0.132851	0.419077	-4.98902
ZNF511	0.546541	7.1944	2.6792	0.0129421	0.145849	-3.02414
NUDT5	0.546296	9.30371	1.8307	0.0792497	0.331951	-4.57561
PSAT1	0.545501	8.14616	1.77486	0.0882602	0.349877	-4.66332
ZNF184	0.54487	6.18841	2.49523	0.0196498	0.173582	-3.39093
AKAP12	0.544805	5.11389	1.28414	0.211021	0.515392	-5.33915
POLR3GL	0.544783	8.38458	1.46683	0.155053	0.44637	-5.10847
SLC48A1	0.544397	5.86262	2.58386	0.0160926	0.158792	-3.21602
FXYD6	0.54423	5.93717	1.35838	0.186633	0.48747	-5.24856
PPP1R14C	0.544204	3.90459	1.04406	0.306579	0.611096	-5.6012
HEXB	0.544119	10.5502	2.58516	0.0160452	0.158792	-3.21342
ALG3	0.544111	8.42876	1.88009	0.0719515	0.317062	-4.49632
PALLD	0.544001	6.43026	2.15	0.0415548	0.243437	-4.03671
SKP1	0.543938	9.74219	3.80753	0.000824818	0.0423984	-0.5422
RRAS2	0.543822	7.59683	1.80936	0.0825941	0.339286	-4.60936
BUB1B	0.543808	7.97306	1.01759	0.318748	0.620467	-5.62711
TSNAX	0.543685	8.95016	1.91234	0.0675089	0.308679	-4.44372
SACS	0.543291	6.13937	1.55488	0.132709	0.418993	-4.98818
LSM10	0.543201	7.11351	2.39354	0.0246218	0.190513	-3.58725
ZNF813	0.542987	5.74753	1.45202	0.159094	0.452309	-5.12813
PHF5A	0.542977	7.24171	1.5645	0.130435	0.414845	-4.97468
IGFBP4	0.542949	7.80725	1.06101	0.29896	0.604077	-5.58429
PPP4C	0.542876	7.27804	1.35715	0.18702	0.488037	-5.2501
SCGB2A1	0.542853	3.90823	1.41914	0.168367	0.464117	-5.17118
PLAA	0.542573	5.47242	2.31141	0.029456	0.20861	-3.74223
SALL1	0.542398	7.04748	1.3158	0.200336	0.50361	-5.30105
SERINC3	0.542228	8.96156	2.27132	0.0321168	0.216048	-3.81663
ARSI	0.542213	3.64157	1.96573	0.0606796	0.292541	-4.35522
RFXANK	0.542183	6.30789	2.09867	0.0462493	0.256731	-4.12739
SURF4	0.54218	9.55305	2.56003	0.0169848	0.162689	-3.26337
MFAP2	0.54215	4.21558	1.42169	0.167634	0.463279	-5.16788
C15ORF61	0.542039	8.46534	2.41542	0.0234634	0.186993	-3.54543
MAN1A1	0.541834	8.17429	1.53833	0.136693	0.425044	-5.01122
NDUFB7	0.541646	6.04333	2.76724	0.0105556	0.132749	-2.84375
BBS10	0.541361	5.93136	1.48004	0.151518	0.442311	-5.09079
EPCAM	0.541299	7.6118	0.436566	0.666222	0.849489	-6.03566
MGLL	0.541065	8.84255	1.4808	0.151317	0.442174	-5.08977
NNT	0.540807	5.92187	2.50714	0.0191326	0.171432	-3.36763
IDH3B	0.540372	8.6536	2.07571	0.0484993	0.262977	-4.16749
CYB561D2	0.540352	5.56349	2.60956	0.0151792	0.155062	-3.16465
MOCOS	0.540318	7.17762	1.73659	0.0949297	0.361348	-4.72224
PIGP	0.539924	9.1302	2.29273	0.0306699	0.211116	-3.777
DLST	0.539868	6.90255	2.47789	0.0204258	0.17631	-3.42474
HDHD2	0.539839	8.18104	1.67067	0.107424	0.381614	-4.82139
MLLT3	0.539796	4.25827	1.54174	0.135864	0.423838	-5.00649
TUBA4B	0.539467	6.05503	1.70207	0.10131	0.371578	-4.77454
RNF103	0.5394	7.88672	3.19717	0.00378111	0.079583	-1.92492
CYB5D1	0.539316	6.60624	1.95156	0.0624297	0.296524	-4.37887
ATRAID	0.539198	10.1076	2.06035	0.0500577	0.267729	-4.19413
NPC2	0.538628	10.4929	1.68923	0.103774	0.374887	-4.79379
GLRX	0.538406	8.47888	1.24487	0.224874	0.531991	-5.38529
SGMS2	0.538379	5.65729	1.71745	0.0984241	0.366681	-4.75134
RFC3	0.538141	5.19566	1.77083	0.0889432	0.351167	-4.66957
RNASEH2C	0.53804	7.13272	2.57509	0.0164156	0.160187	-3.23346
FXR2	0.537848	5.11147	2.82746	0.00916932	0.122805	-2.71869
HNRNPL	0.537844	7.82628	1.84688	0.0767913	0.327595	-4.5498
CDKN2AIPNL	0.537788	5.57224	2.12182	0.0440762	0.249654	-4.08668
MRPL16	0.537669	8.50487	2.37087	0.0258777	0.194986	-3.63036
ARRB2	0.537661	4.30773	1.35814	0.186707	0.487591	-5.24885
LAMTOR3	0.537398	6.9472	2.19566	0.0377432	0.232807	-3.95481
MCOLN3	0.537117	4.74326	1.10489	0.279865	0.586419	-5.53938
GOLGA7	0.537104	8.35456	2.20202	0.0372376	0.231898	-3.9433
TMEM222	0.536985	7.1905	1.72155	0.097666	0.365085	-4.74512
ODAM	0.536714	4.00843	1.03653	0.310007	0.613371	-5.60863
ZBED1	0.536513	6.74166	1.92555	0.065759	0.304571	-4.42198
UBE2F	0.536466	7.1348	2.07214	0.0488577	0.263844	-4.17369
NBPF4	0.536333	4.32142	1.24595	0.224484	0.531511	-5.38403
EMP2	0.536325	7.07239	2.08599	0.0474801	0.2604	-4.14957
ACADM	0.536072	9.43343	1.46283	0.156135	0.448048	-5.1138
RETSAT	0.535877	8.8544	1.99508	0.057189	0.285119	-4.30581
PTRHD1	0.535792	7.98812	1.80589	0.0831504	0.339636	-4.61483
RPA1	0.535123	6.87787	2.38005	0.0253624	0.19287	-3.61294
AURKA	0.535026	7.07737	1.88336	0.0714906	0.316311	-4.49102
PARD3	0.534975	6.88541	3.32321	0.00277527	0.0687605	-1.64555
RGS1	0.534789	5.35787	1.17984	0.249312	0.558501	-5.4589
MAD2L1	0.5347	5.34312	1.48154	0.151121	0.442115	-5.08878
POLR3D	0.534255	4.21422	1.60825	0.120502	0.400723	-4.9125
CTSK	0.533897	7.25831	1.80441	0.0833877	0.340349	-4.61716
ZNF320	0.533893	5.86963	1.08572	0.288096	0.593089	-5.55921
UBL4A	0.533618	6.98324	1.74714	0.0930495	0.35818	-4.70609
SH3GLB1	0.533485	7.56096	2.51399	0.0188406	0.170445	-3.35418
THBS4	0.533432	6.18973	1.07603	0.292322	0.597514	-5.56911
CFAP36	0.533137	5.46288	1.25894	0.219833	0.525979	-5.3689
FOSL2	0.532943	5.22774	1.91121	0.0676608	0.309127	-4.44558
ARNT2	0.532825	4.57797	1.04555	0.305904	0.610394	-5.59972
STT3A	0.532757	7.80302	2.12888	0.0434315	0.248184	-4.07419
COMMD6	0.532648	6.27128	2.69288	0.0125405	0.144192	-2.9963
PTPN3	0.532254	7.49249	1.17876	0.249737	0.558798	-5.4601
CLDN2	0.532209	6.94526	0.643071	0.526109	0.77352	-5.92646
ACOT2	0.532131	7.91965	0.764412	0.45187	0.72099	-5.84349
COL5A1	0.532124	4.97676	1.4117	0.170525	0.46734	-5.18082
KHK	0.531946	7.87073	0.982545	0.335368	0.633607	-5.66046
OAZ2	0.531775	7.47073	2.67304	0.0131268	0.146506	-3.03665
PKM	0.531614	5.37264	1.25909	0.219778	0.525924	-5.36872
ROGDI	0.531322	6.10743	1.7565	0.0914088	0.355563	-4.69172
BTN3A3	0.531042	7.23983	1.79585	0.0847752	0.342873	-4.63059
EIF3J	0.530849	6.64581	3.14692	0.00427329	0.0833895	-2.03517
PRPS1	0.530821	7.51031	2.16976	0.0398645	0.238249	-4.0014
HSPA14	0.53067	7.30794	2.29394	0.0305896	0.211116	-3.77474
RBM12	0.530561	6.97569	2.22477	0.0354803	0.226774	-3.90199
ELOB	0.530503	7.3132	1.99274	0.0574608	0.285897	-4.30977
INHBB	0.53026	6.98108	0.947711	0.352466	0.645564	-5.69255
HOGA1	0.530113	6.44356	0.848519	0.404306	0.687448	-5.778
GPSM2	0.530054	5.40745	1.44423	0.161252	0.454664	-5.1384
ANAPC15	0.529672	6.37448	1.75483	0.0916987	0.355563	-4.69428
ARF4	0.529411	10.1763	1.97338	0.0597522	0.2906	-4.34239
CHL1	0.528981	3.91916	1.29591	0.206996	0.510483	-5.32508
PPP2R1A	0.528629	6.78705	1.4675	0.154871	0.446092	-5.10757
TPGS2	0.528583	5.81625	3.25565	0.00327696	0.0742691	-1.79577
DAZ4	0.528133	3.63524	1.29008	0.208981	0.51302	-5.33206
GNGT2	0.528064	3.98007	1.35356	0.188148	0.489649	-5.25458
YWHAQ	0.528027	10.7996	2.26814	0.0323373	0.216964	-3.8225
KIAA0040	0.52775	5.76102	2.77373	0.0103974	0.131707	-2.83035
ZFAND2B	0.527572	6.80524	1.66045	0.109481	0.385143	-4.83651
SUSD4	0.527229	5.97602	0.847409	0.404912	0.687594	-5.77891
RAB11A	0.527094	8.10074	2.08101	0.0479712	0.261505	-4.15825
SEPTIN3	0.526837	4.10349	1.42711	0.16608	0.461349	-5.16082
ENDOD1	0.526818	5.02126	1.52691	0.139501	0.428755	-5.02701
PSMD10	0.526615	7.86761	2.37485	0.0256529	0.194139	-3.6228
SUCLG2	0.526568	7.81353	2.05144	0.0509818	0.26983	-4.20951
PTPRT	0.526453	3.95314	1.16864	0.253716	0.562618	-5.47123
ANO3	0.526382	3.74574	1.57781	0.127345	0.411075	-4.95592
STK26	0.525934	5.81936	1.72777	0.0965268	0.363519	-4.73568
GDI2	0.52543	7.99515	3.1945	0.0038058	0.079583	-1.93079
[truncated: 15,271 more rows]
