# Supplementary material for: TREM1+ tumor-associated macrophages secrete CCL7 to promote hepatocellular carcinoma metastasis
Source: J Cancer Res Clin Oncol. 2024 Jun 25;150(6):320. doi: 10.1007/s00432-024-05831-1 (PMC11196310; doi:10.1007/s00432-024-05831-1)
Supplement: Supplementary file 2 — Supplementary Material 2 [file 432_2024_5831_MOESM2_ESM.xlsx]

## Sheet: GSE141016
GSE141016	logFC	AveExpr	t	P.Value	adj.P.Val	B
CEACAM6	2.99494	5.4204	10.1055	6.61e-15	5.02e-12	23.5236
MUC1	2.94667	7.01874	8.46741	4.68e-12	1.78e-09	17.2044
CCL18	2.66336	7.78126	7.33887	4.61e-10	1.17e-07	12.7746
LAMP3	2.47989	5.80128	6.60302	9.04e-09	9.81e-07	9.90192
HAMP	1.95636	6.36585	7.20204	8.03e-10	1.53e-07	12.2381
TNF	1.90292	6.51321	4.50854	2.83e-05	0.00126481	2.18123
TREM1	1.53471	10.7906	5.10748	3.14e-06	0.000238306	4.27839
CD80	1.39744	5.07347	4.80942	9.5e-06	0.000515692	3.21977
IFNL1	1.33387	6.59775	3.60752	0.00060474	0.00999135	-0.702718
FOS	1.25772	6.51675	4.37925	4.48e-05	0.00170216	1.74532
PLAU	1.25639	5.73316	3.7066	0.000439398	0.00834856	-0.404731
SPO11	1.22613	8.37177	5.05097	3.88e-06	0.000267817	4.0756
APOE	1.22457	6.44441	3.07685	0.00307206	0.0287635	-2.20369
CCL13	1.22194	6.5424	4.48873	3.04e-05	0.00128219	2.114
CTAGE1	1.09629	5.89121	3.66482	0.000503029	0.00910242	-0.53101
CFP	1.0879	7.2341	3.4876	0.000884419	0.0130119	-1.05624
DMBT1	1.08579	9.68541	3.37675	0.00124869	0.0167911	-1.37582
CXCL3	1.06009	8.58578	1.69149	0.0955851	0.246253	-5.20627
CMA1	1.05688	11.4484	2.25423	0.0275963	0.117169	-4.16466
SLC11A1	1.05316	5.55361	6.61456	8.63e-09	9.81e-07	9.94664
PDCD1LG2	1.0516	7.89548	2.52904	0.0139006	0.0716357	-3.56391
IL2RA	1.0335	6.41915	2.8312	0.00618305	0.0435104	-2.83917
CD83	0.988071	5.60529	2.83667	0.00608984	0.043255	-2.82546
SYK	0.956674	7.7488	3.14172	0.00253911	0.0260774	-2.02932
CFD	0.955949	7.04196	3.73657	0.000398566	0.00818675	-0.313573
IL5	0.948622	5.80618	3.94194	0.000202039	0.00511832	0.323335
CXCR1	0.94113	7.96949	3.84851	0.000275865	0.00646497	0.0309707
ICOS	0.936957	9.82482	2.70836	0.00865419	0.053902	-3.14164
IL1B	0.932765	7.05484	4.16745	9.38e-05	0.00284836	1.04606
PTGS2	0.900751	5.96223	2.43411	0.0177157	0.0820152	-3.77792
ATM	0.890419	5.77332	3.94317	0.000201207	0.00511832	0.327214
CCL3L1	0.880085	6.53979	4.24924	7.07e-05	0.00244088	1.31385
IL2RG	0.856123	7.57121	2.93342	0.00464163	0.0361519	-2.5796
CD53	0.842722	5.59594	3.24107	0.00188791	0.022074	-1.75717
SOCS1	0.842015	6.51043	3.62475	0.000572256	0.00988442	-0.651266
IL2	0.817145	9.99948	3.54247	0.000743884	0.0117782	-0.895467
IDO1	0.808153	8.15525	2.99576	0.00388512	0.0320945	-2.41787
CEACAM8	0.802053	7.2064	3.5306	0.000772368	0.0119796	-0.9304
MASP1	0.783681	5.45795	2.7661	0.00739763	0.0488887	-3.00078
COLEC12	0.772308	4.78308	2.51803	0.0143013	0.0719803	-3.58907
PECAM1	0.762602	10.396	3.10463	0.00283219	0.0275957	-2.12935
LTF	0.760293	6.53174	2.33639	0.022599	0.10044	-3.99109
IL26	0.758169	6.3892	3.0651	0.00317913	0.0287635	-2.23499
DUSP4	0.749389	7.34963	2.2651	0.0268832	0.114782	-4.14199
CD274	0.74369	8.03701	3.84324	0.000280716	0.00646497	0.0146275
MARCO	0.740908	5.8139	3.26658	0.00174803	0.0211308	-1.68631
ITGAM	0.734346	4.89738	3.007	0.00376153	0.031764	-2.38843
ANXA1	0.731929	9.48002	3.4442	0.00101306	0.014527	-1.18221
CTLA4	0.720441	10.521	3.06729	0.00315896	0.0287635	-2.22917
EBI3	0.717484	6.77494	2.79498	0.00683395	0.0470078	-2.92943
IRF4	0.714754	10.2184	3.69485	0.000456466	0.00846131	-0.440328
HAVCR2	0.710621	7.19841	2.08614	0.0409376	0.143376	-4.50311
HLA-G	0.692344	12.4421	2.86966	0.00555484	0.0409871	-2.74235
CASP1	0.691209	9.21424	3.80137	0.000322327	0.00711751	-0.114897
KIR3DL1	0.689839	5.81907	4.0091	0.000161131	0.00437354	0.536104
LGALS3	0.681506	7.06386	2.64656	0.0102129	0.0592501	-3.28978
CCR9	0.673913	5.45287	1.81664	0.0739336	0.208883	-4.99756
CCRL2	0.672731	5.98443	5.18188	2.37e-06	0.000225018	4.54681
IL9	0.668756	6.25533	3.61679	0.000587047	0.00991457	-0.67505
IL22	0.659166	5.5962	4.29663	5.99e-05	0.00216727	1.47033
NOD1	0.6582	10.0034	2.46592	0.0163436	0.0791154	-3.70695
EGR2	0.651518	6.37828	1.81222	0.0746213	0.210045	-5.00515
PIK3CD	0.64979	8.52996	4.1759	9.11e-05	0.00284836	1.07361
CD58	0.63251	6.80256	0.761171	0.449337	0.67392	-6.31387
TNFRSF17	0.630649	5.50377	2.702	0.00880374	0.053902	-3.15699
GAGE1	0.629369	8.17886	2.16358	0.0342184	0.128742	-4.34998
FLT3	0.623226	10.9468	2.92821	0.00471067	0.0361519	-2.593
IL3	0.617791	7.8937	4.17081	9.27e-05	0.00284836	1.05702
MAP2K2	0.611978	7.04042	3.54651	0.000734429	0.0117782	-0.883572
SPACA3	0.609613	10.3897	3.06754	0.00315668	0.0287635	-2.22851
ITGAX	0.600824	8.87026	3.12899	0.0026364	0.0262651	-2.06376
LILRA1	0.595979	6.76672	3.79627	0.00032778	0.00711751	-0.130609
SEMG1	0.594131	6.30327	2.8634	0.00565279	0.0413089	-2.75816
CXCL10	0.591221	11.6792	1.34615	0.182982	0.379247	-5.71065
MSR1	0.578628	7.19175	3.4855	0.000890285	0.0130119	-1.06237
MASP2	0.573293	7.04611	1.5807	0.118853	0.288709	-5.37966
CD247	0.566001	6.43621	0.916116	0.363029	0.583302	-6.18573
HLA-DPA1	0.556898	7.87021	2.78681	0.00698932	0.0470078	-2.94968
IGLL1	0.552621	9.05196	2.99976	0.00384075	0.0320766	-2.40741
CHIT1	0.552088	7.81563	0.908894	0.3668	0.58586	-6.19222
CTSH	0.550624	5.5672	2.72457	0.00828282	0.0524578	-3.10231
IL4	0.543491	8.84838	3.17653	0.00229017	0.0241013	-1.93468
HLA-DPB1	0.541328	10.9703	1.72547	0.0892457	0.235509	-5.15094
GZMB	0.540122	8.29914	2.76886	0.00734191	0.0488887	-2.99398
CD200	0.538066	9.50722	2.22259	0.0297669	0.120633	-4.23009
CXCL12	0.531361	8.90528	3.02577	0.00356335	0.0304286	-2.3391
CD2	0.530436	8.62136	1.78656	0.078723	0.217762	-5.04895
SELPLG	0.514775	7.18291	2.21013	0.030662	0.122006	-4.25563
HLA-DMB	0.511474	6.69741	2.65496	0.00998695	0.0583853	-3.2698
IL6	0.511182	8.28731	3.25145	0.00182978	0.0217286	-1.72839
ITGB2	0.510704	5.63367	2.08103	0.0414187	0.144396	-4.51304
CCL2	0.505486	6.81681	3.02894	0.00353081	0.0304286	-2.33074
IL12B	0.501907	7.07024	3.12583	0.00266107	0.0262651	-2.0723
CD84	0.494015	8.39994	1.93066	0.0579367	0.178544	-4.79576
AIRE	0.488021	9.08223	2.4321	0.0178059	0.0820152	-3.78238
BTK	0.478414	7.85945	2.12342	0.0375724	0.136627	-4.43
ITGA2	0.478398	7.56934	3.4311	0.00105523	0.0148513	-1.21999
CTSS	0.476953	7.85251	2.20459	0.0310674	0.122338	-4.26695
CHUK	0.475931	7.87745	2.09769	0.0398681	0.141186	-4.48058
KIR3DL3	0.475162	10.2437	2.38051	0.0202623	0.091663	-3.89574
PIK3CG	0.472846	7.98752	2.05988	0.0434626	0.148124	-4.55393
FCER2	0.471608	9.2304	2.14647	0.0356142	0.132033	-4.38424
HLA-DRA	0.469871	8.30569	1.54219	0.127934	0.301022	-5.43739
CLEC7A	0.468617	6.58904	3.05158	0.0033066	0.0295649	-2.27088
IFNA7	0.465287	6.54654	2.18026	0.0329043	0.126569	-4.31636
IRF3	0.465219	7.19749	1.7772	0.0802645	0.221018	-5.06478
MST1R	0.463467	6.98436	2.28961	0.0253354	0.110028	-4.09055
LIF	0.461937	5.49232	3.03185	0.0035013	0.0304286	-2.32309
RORA	0.459853	7.97193	2.17508	0.0333076	0.126569	-4.32683
SLAMF7	0.453971	7.30658	3.2659	0.00175163	0.0211308	-1.6882
PVR	0.450583	9.71124	2.18711	0.0323776	0.125546	-4.30249
IL1RAPL2	0.449744	6.88732	1.23493	0.221351	0.432459	-5.85009
CCL3	0.448912	9.0157	2.42581	0.0180902	0.0828224	-3.7963
MRC1	0.445105	8.54023	2.04413	0.0450402	0.151462	-4.58414
POU2AF1	0.442819	6.05673	1.4088	0.163713	0.34927	-5.6271
FCER1A	0.441555	8.01766	2.97488	0.00412474	0.033349	-2.47233
IFNB1	0.438811	5.46118	2.68775	0.0091479	0.0547434	-3.19133
NCF4	0.437052	6.23775	1.83747	0.070762	0.20142	-4.96152
GPATCH3	0.43421	6.12799	2.1023	0.0394476	0.141186	-4.47155
TREM2	0.42951	6.43361	3.32086	0.00148225	0.0189063	-1.53424
ELK1	0.42783	7.33519	2.90758	0.00499349	0.0375748	-2.64588
CXCL9	0.427745	5.39083	2.06529	0.0429314	0.146972	-4.5435
ICAM4	0.426805	9.73197	2.17786	0.0330911	0.126569	-4.32123
CCL27	0.425745	6.86455	1.96164	0.0541365	0.171737	-4.73904
AICDA	0.421801	4.9513	1.70006	0.0939528	0.244576	-5.19241
TLR9	0.421403	8.10352	2.09487	0.0401264	0.141186	-4.48608
IL21R	0.41683	6.17211	1.91404	0.0600668	0.181154	-4.82585
IL19	0.414288	6.55783	1.61177	0.111909	0.275401	-5.33212
SELE	0.410095	6.03442	1.09712	0.276681	0.486428	-6.00694
TNFSF13B	0.393539	5.48107	2.12376	0.037542	0.136627	-4.42931
PLAUR	0.389917	4.65908	1.94351	0.0563339	0.175466	-4.77233
BCL2	0.389878	7.52038	1.65387	0.103028	0.259362	-5.26636
IFNA8	0.389218	9.1671	1.74698	0.0854159	0.230199	-5.1154
NEFL	0.387554	10.6848	2.05382	0.0440637	0.149502	-4.56558
BAX	0.386751	6.23959	2.53906	0.0135447	0.0716357	-3.54093
C7	0.38229	6.83759	2.15146	0.0352021	0.131145	-4.37427
IL27	0.377516	6.31848	1.97917	0.0520819	0.169155	-4.70659
C8B	0.377481	6.52078	1.4246	0.159109	0.342558	-5.60547
C2	0.371809	13.0843	1.63371	0.107208	0.266501	-5.29805
PRM1	0.370786	5.78208	2.5275	0.0139561	0.0716357	-3.56744
MAF	0.366903	5.97738	1.49084	0.140894	0.321513	-5.51232
C4B	0.366207	4.84021	2.48003	0.0157662	0.0773051	-3.67523
LY9	0.365111	8.50186	0.38926	0.69837	0.847861	-6.52597
CSF1R	0.364126	13.5232	1.92215	0.0590194	0.180618	-4.8112
IL13	0.358268	5.78432	2.21098	0.0306003	0.122006	-4.2539
TPSAB1	0.355666	8.95841	2.16842	0.0338326	0.127924	-4.34025
TBX21	0.355381	4.89868	1.69658	0.0946123	0.244576	-5.19804
C5	0.354946	5.50333	0.55498	0.580834	0.773089	-6.44823
VEGFC	0.353184	6.48927	1.66348	0.101084	0.25608	-5.25113
NT5E	0.35304	8.4761	2.22414	0.0296569	0.120633	-4.22689
FOXJ1	0.348521	5.28797	1.20558	0.232396	0.444889	-5.88497
PIN1	0.347533	7.17787	2.73766	0.00799395	0.0514865	-3.07045
CTSG	0.346429	5.7432	1.61148	0.111972	0.275401	-5.33256
NFKBIA	0.345227	6.90381	1.42082	0.160199	0.343931	-5.61065
SLAMF1	0.344789	7.64764	3.29397	0.00160878	0.0200438	-1.6098
ST6GAL1	0.338585	8.26033	1.54601	0.127011	0.301022	-5.43173
ICAM1	0.331447	8.21652	1.97217	0.052894	0.169618	-4.71958
SYCP1	0.32759	5.20056	0.798478	0.427532	0.654338	-6.28513
IL24	0.325111	6.39078	2.94481	0.004494	0.0355775	-2.55025
IFNAR1	0.324677	10.0518	1.53297	0.130189	0.304443	-5.45102
GTF3C1	0.323396	6.43742	1.80112	0.0763722	0.21418	-5.02416
ALAS1	0.323188	7.10786	1.96653	0.053557	0.171022	-4.73002
MPPED1	0.318797	8.55706	1.75373	0.0842425	0.227845	-5.10417
CXCL14	0.316406	9.07547	2.19608	0.0316995	0.124184	-4.28429
FCGR3A	0.312227	5.94932	2.06973	0.0424997	0.146673	-4.53493
CYBB	0.310513	6.29659	1.97543	0.0525143	0.16936	-4.71353
IL1RAP	0.310347	8.48976	0.929696	0.356005	0.574446	-6.1734
TFRC	0.30752	6.85837	0.940796	0.35033	0.567699	-6.16319
TAL1	0.306075	11.3536	1.5699	0.121347	0.291847	-5.39599
C6	0.30487	4.88502	1.21364	0.229323	0.442266	-5.87547
CD38	0.303268	8.00502	0.694274	0.490011	0.70646	-6.36201
CLEC6A	0.300881	10.1722	1.24199	0.218752	0.429591	-5.84158
CXCL6	0.296588	4.63791	1.48664	0.141998	0.321513	-5.51834
HSD11B1	0.295904	6.05387	2.02506	0.0470171	0.154021	-4.62045
TIGIT	0.29534	7.24239	1.54725	0.126712	0.301022	-5.42989
CD34	0.291049	7.54169	1.49114	0.140814	0.321513	-5.51188
ECSIT	0.290284	5.29696	1.15818	0.251074	0.465744	-5.93963
CSF3R	0.289923	8.66834	1.9033	0.0614791	0.183357	-4.84518
SPP1	0.288336	6.49195	2.1528	0.0350922	0.131145	-4.37159
C9	0.288266	5.16015	1.4721	0.145873	0.32466	-5.53907
FADD	0.287293	11.636	0.718645	0.474963	0.698691	-6.34497
ERCC3	0.285375	5.63323	1.47229	0.145819	0.32466	-5.53879
C8A	0.284466	5.39281	1.35417	0.180421	0.375945	-5.70014
SERPING1	0.283244	6.16754	1.89297	0.0628638	0.18518	-4.86368
CCL16	0.281175	6.33403	1.45818	0.149657	0.327778	-5.55873
CD4	0.28023	8.31765	1.74076	0.0865087	0.23232	-5.12571
IFITM1	0.279113	4.83179	0.633982	0.528341	0.74137	-6.40166
XCR1	0.276084	9.09188	1.60336	0.113757	0.278887	-5.34508
IL34	0.275954	6.46489	1.84126	0.0701967	0.200562	-4.95491
BTLA	0.274844	8.31706	1.15307	0.253151	0.466082	-5.9454
FCGR2B	0.274796	8.5978	1.97477	0.0525909	0.16936	-4.71476
IRAK4	0.272911	4.80627	0.522521	0.603103	0.78435	-6.46559
THBD	0.270391	6.5428	1.48892	0.141397	0.321513	-5.51507
PTPRC	0.267952	7.94251	1.12	0.266878	0.477971	-5.98212
TNFRSF12A	0.265793	5.70155	1.42746	0.158285	0.341751	-5.60152
CTSL	0.26524	8.93116	1.47126	0.146097	0.32466	-5.54026
HLA-DOB	0.26504	5.98471	1.14975	0.254505	0.466082	-5.94913
PDGFRB	0.265005	5.90132	1.16787	0.24717	0.461547	-5.92862
CCL7	0.26414	8.83254	1.69909	0.0941348	0.244576	-5.19397
CCL4	0.263659	6.19972	1.58049	0.118903	0.288709	-5.37998
IRF1	0.262207	5.15951	1.33206	0.187544	0.386125	-5.72894
EGR1	0.259909	7.43919	1.01668	0.313116	0.525317	-6.09024
TLR6	0.255414	8.10963	1.70063	0.0938448	0.244576	-5.19149
LCK	0.254463	10.5625	1.13162	0.261997	0.470728	-5.96934
FCGR2A	0.253243	9.82419	1.05453	0.295589	0.507105	-6.05181
RELA	0.250901	7.63017	1.73603	0.087348	0.233748	-5.13354
CCL24	0.249789	6.95573	1.34063	0.184759	0.381568	-5.71783
CD86	0.249333	8.02149	1.07693	0.285534	0.495448	-6.02841
CX3CL1	0.248855	10.5902	1.32905	0.188529	0.386206	-5.73283
IFNA1	0.247502	7.20075	1.55601	0.124614	0.298759	-5.41682
MYD88	0.240163	4.35985	1.14699	0.255637	0.467029	-5.95223
NOD2	0.239921	12.425	1.63326	0.107302	0.266501	-5.29875
CTCFL	0.237142	7.38861	1.18665	0.239732	0.454355	-5.90706
CD3D	0.232774	4.72988	0.9426	0.349413	0.567423	-6.16152
TAB1	0.232668	4.68337	0.524918	0.601445	0.78435	-6.46434
CD40	0.232162	8.16305	1.14982	0.254478	0.466082	-5.94905
CD79A	0.229248	5.98185	1.76232	0.0827671	0.225296	-5.0898
XCL2	0.229009	5.23333	2.02652	0.0468633	0.154021	-4.61768
CCR3	0.228564	10.1436	1.15655	0.251734	0.465744	-5.94147
CCR5	0.226523	7.42128	1.01433	0.314227	0.526018	-6.09258
F2RL1	0.225288	13.561	1.04415	0.300327	0.511767	-6.06248
IL1RL1	0.223974	5.16035	0.409435	0.683581	0.837938	-6.51795
MICB	0.222477	6.31075	1.35376	0.180552	0.375945	-5.70068
PSMB8	0.221762	6.88047	1.46866	0.146801	0.324843	-5.54395
CXCL2	0.221704	5.97214	1.05531	0.295231	0.507105	-6.05099
TAP1	0.218199	9.10473	1.03732	0.303473	0.511987	-6.06945
MEFV	0.214648	4.49119	1.11904	0.267287	0.477971	-5.98318
DNAJC14	0.213561	7.27906	1.13978	0.258606	0.470182	-5.96028
CREBBP	0.212963	5.96369	1.10523	0.273177	0.483949	-5.99819
GUSB	0.21213	6.7513	1.44077	0.154501	0.336756	-5.58309
LTA	0.209619	8.86458	1.15622	0.251869	0.465744	-5.94185
IL3RA	0.20959	6.81451	1.04842	0.298369	0.509573	-6.05809
CD1D	0.205139	5.40097	1.18058	0.242118	0.4566	-5.91406
CCR2	0.203818	3.73071	0.596264	0.553092	0.754667	-6.42466
LILRB1	0.203808	5.26317	0.693002	0.490804	0.70646	-6.36288
MAP3K1	0.200064	6.29871	0.865457	0.390005	0.608632	-6.23017
RUNX1	0.197655	6.45321	1.18837	0.23906	0.454214	-5.90507
RUNX3	0.196709	8.9873	1.32274	0.190608	0.388369	-5.74094
KLRK1	0.195881	7.93257	1.43075	0.157344	0.340687	-5.59698
PMCH	0.193581	6.36	1.09723	0.276632	0.486428	-6.00681
CYLD	0.192464	13.7338	0.86956	0.387775	0.607447	-6.22666
TMEFF2	0.18938	9.47052	0.390718	0.697297	0.847861	-6.5254
TNFSF14	0.189351	7.57641	1.07981	0.284262	0.494369	-6.02538
LRRN3	0.185093	9.10735	1.27022	0.208582	0.413897	-5.80707
CFB	0.18045	5.65252	1.21222	0.229862	0.442266	-5.87715
IL7R	0.18034	8.69245	0.45931	0.64756	0.807002	-6.49642
F12	0.179638	10.1836	0.750301	0.45581	0.680581	-6.32199
HLA-A	0.177731	7.49262	1.00484	0.31874	0.532402	-6.10198
CCL14	0.177079	9.04046	0.796751	0.428528	0.654338	-6.28649
SF3A3	0.176579	7.09509	0.714955	0.477225	0.698926	-6.34759
FUT5	0.174911	4.90921	1.20159	0.23393	0.4467	-5.88966
GNLY	0.174098	7.10609	0.248478	0.804556	0.907877	-6.57066
CD33	0.173815	5.2426	1.22562	0.224812	0.438096	-5.86124
PRKCD	0.173549	9.22163	0.714082	0.47776	0.698926	-6.34821
TAPBP	0.171957	9.61	0.836119	0.406184	0.627439	-6.25478
ABCB1	0.170568	8.01148	1.17001	0.246314	0.46108	-5.92618
NCAM1	0.166878	4.04586	0.630566	0.530559	0.74137	-6.4038
CD5	0.164666	6.85171	1.11602	0.268568	0.479135	-5.98648
TLK2	0.164153	7.36839	1.17272	0.245235	0.46108	-5.92309
IFNA2	0.162076	7.89854	0.88329	0.38037	0.601	-6.21481
CEACAM1	0.159627	7.47712	0.800481	0.42638	0.654338	-6.28355
C3	0.157064	11.9231	0.862864	0.391419	0.609587	-6.23238
AMBP	0.154046	7.31962	0.486332	0.628385	0.798898	-6.48372
CR2	0.153049	9.48803	0.969019	0.336166	0.551807	-6.1367
IL6R	0.149807	8.95801	0.829493	0.409894	0.631381	-6.26022
TNFRSF4	0.149518	6.18318	1.19615	0.236028	0.449578	-5.89601
CD19	0.148029	5.12944	0.846037	0.40067	0.622059	-6.24655
IL17RB	0.147816	4.8965	0.56409	0.574655	0.770261	-6.44317
CXCL5	0.144709	8.9939	0.897621	0.372736	0.593877	-6.20224
CXCL13	0.142429	9.17058	0.546167	0.586841	0.777038	-6.45305
CD180	0.141842	5.37447	0.58193	0.562649	0.761206	-6.43303
CARD9	0.141414	6.74768	0.624483	0.53452	0.74402	-6.40758
MBL2	0.138289	4.96953	0.270487	0.787652	0.902424	-6.56497
F13A1	0.136578	3.78159	0.767636	0.445513	0.671806	-6.30899
CSF3	0.134954	7.90839	0.988248	0.326735	0.542181	-6.11821
CD27	0.134586	8.76456	0.868324	0.388446	0.607447	-6.22772
GATA3	0.13373	9.87045	0.895869	0.373664	0.59411	-6.20379
MAPK11	0.132709	10.3328	0.534223	0.59503	0.780679	-6.45945
NLRP3	0.129335	8.31528	0.709094	0.480829	0.700058	-6.35172
DHX16	0.128755	4.51941	0.687141	0.494465	0.710384	-6.36689
NLRC5	0.128141	9.01919	0.444527	0.658154	0.814653	-6.50306
SMAD2	0.126081	6.63039	0.628903	0.53164	0.74137	-6.40484
IL16	0.125664	6.77682	0.711252	0.4795	0.699463	-6.3502
ITGA4	0.122861	7.84835	0.464438	0.643903	0.807002	-6.49406
CXCR2	0.122566	8.64294	0.768189	0.445187	0.671806	-6.30857
KIR3DL2	0.121833	12.0867	0.503942	0.616025	0.786855	-6.47506
PRG2	0.119494	7.06691	0.665354	0.508204	0.723286	-6.38147
CD44	0.118609	12.2904	0.51496	0.608346	0.78435	-6.46948
STAT3	0.114883	9.09548	0.70031	0.48626	0.703919	-6.35784
CMKLR1	0.114703	7.17335	0.574268	0.56779	0.762403	-6.43743
CLEC5A	0.114502	8.17255	0.622356	0.535908	0.744451	-6.4089
IL10RA	0.111493	7.78205	0.507647	0.613438	0.78487	-6.4732
TNFRSF1A	0.110174	7.26262	0.372903	0.710447	0.856665	-6.53217
OSM	0.108408	6.18166	0.619361	0.537867	0.744451	-6.41074
LCN2	0.10785	4.96184	0.382825	0.703112	0.852257	-6.52844
CFI	0.107721	7.35214	0.71921	0.474617	0.698691	-6.34457
LILRA4	0.106986	6.22086	0.541644	0.589936	0.777038	-6.45549
IFNL2	0.106388	11.076	0.619956	0.537478	0.744451	-6.41038
LTBR	0.10524	9.94134	0.576681	0.566168	0.761571	-6.43605
SPA17	0.10264	8.56816	0.579189	0.564485	0.761571	-6.43461
TNFSF13	0.101306	9.42343	0.484742	0.629506	0.798898	-6.48449
TIRAP	0.100975	8.18381	0.679375	0.499339	0.715036	-6.37214
FUT7	0.100652	5.7386	0.399374	0.690941	0.842881	-6.522
HLA-B	0.0996799	7.02033	0.477462	0.634652	0.801222	-6.48797
IL1RN	0.099105	5.10483	0.650309	0.517809	0.733301	-6.39127
HLA-E	0.0981714	8.47711	0.718105	0.475294	0.698691	-6.34536
TLR10	0.0979416	12.6363	0.284396	0.777021	0.896847	-6.56113
TNFSF15	0.0977342	5.95529	0.543174	0.588888	0.777038	-6.45466
CCL8	0.0965051	5.65053	0.668537	0.506184	0.721763	-6.37937
ADGRE5	0.0898619	5.76479	0.908915	0.366789	0.58586	-6.1922
SMPD3	0.0871799	9.46367	0.461541	0.645968	0.807002	-6.49539
CXCL1	0.0860528	9.22974	0.632139	0.529537	0.74137	-6.40282
CCR1	0.085632	9.72514	0.356321	0.722767	0.863432	-6.53819
SH2B2	0.0854958	3.72033	0.607913	0.545386	0.749537	-6.4177
CD14	0.0839189	10.2194	0.289982	0.772763	0.894068	-6.55953
STAT1	0.0832035	6.16563	0.113648	0.909871	0.953796	-6.59499
ICAM2	0.082452	10.2501	0.458146	0.648392	0.807002	-6.49695
LAMP2	0.0824293	10.6974	0.484528	0.629658	0.798898	-6.48459
IL18	0.0819252	10.8239	0.377492	0.707051	0.854307	-6.53046
CSF2RB	0.0782435	9.90877	0.463275	0.644732	0.807002	-6.4946
IRGM	0.0746113	8.99063	0.353555	0.724829	0.863432	-6.53916
C8G	0.0728428	6.85125	0.38012	0.705109	0.853317	-6.52947
IGF1R	0.0720901	3.80261	0.519462	0.605222	0.78435	-6.46717
TXK	0.0699773	4.68767	0.140063	0.889048	0.943682	-6.59165
LCP1	0.0684915	3.79838	0.267348	0.790057	0.902424	-6.56581
IL23A	0.0679171	4.80078	0.314327	0.75429	0.886029	-6.5522
PASD1	0.0678876	14.5378	0.45152	0.653134	0.811081	-6.49994
NRP1	0.0675152	9.36733	0.557541	0.579094	0.773089	-6.44682
NOS2	0.0663191	9.07202	0.416559	0.678388	0.832916	-6.51503
PLA2G6	0.0660942	5.98498	0.326148	0.745371	0.879631	-6.54843
IL2RB	0.0657667	8.61081	0.282011	0.778841	0.896847	-6.5618
TLR3	0.0652335	8.7996	0.51396	0.609041	0.78435	-6.47
CXCR6	0.0647688	5.66889	0.184427	0.854259	0.931473	-6.58447
TMUB2	0.0629731	9.9521	0.255038	0.799507	0.905914	-6.56901
MS4A2	0.0629566	6.68093	0.175827	0.860982	0.935984	-6.58602
BID	0.0613336	9.1903	0.367977	0.714099	0.858726	-6.53399
CASP10	0.05548	8.11165	0.291624	0.771513	0.894068	-6.55905
CCL1	0.0536738	7.19091	0.314705	0.754004	0.886029	-6.55208
LY86	0.0524667	9.64174	0.32655	0.745069	0.879631	-6.5483
KLRC2	0.0521776	4.72656	0.425169	0.672133	0.827911	-6.51143
PSMD7	0.0514696	6.157	0.371809	0.711258	0.856665	-6.53258
YTHDF2	0.0506566	6.00449	0.206095	0.837368	0.92905	-6.58026
LAIR2	0.0504245	8.44775	0.358623	0.721052	0.863432	-6.53737
CD99	0.0487266	7.8605	0.211818	0.832919	0.925465	-6.57906
IL17A	0.0481821	6.47571	0.194366	0.846502	0.929684	-6.5826
JAK1	0.0480866	9.71923	0.140702	0.888545	0.943682	-6.59156
MR1	0.0475741	8.08035	0.260366	0.795414	0.904962	-6.56764
ADA	0.047525	6.03542	0.195431	0.845672	0.929684	-6.58239
ARG1	0.047438	6.72834	0.268939	0.788838	0.902424	-6.56538
SYT17	0.0457111	7.58686	0.298227	0.766492	0.89086	-6.55711
IL17RA	0.0454128	7.89391	0.260917	0.79499	0.904962	-6.5675
KIT	0.0441653	3.69215	0.247715	0.805144	0.907877	-6.57085
CXCL11	0.0421836	7.81252	0.231513	0.817652	0.911166	-6.57471
LAG3	0.040993	6.03025	0.163634	0.870532	0.939252	-6.58808
LILRB2	0.0406729	9.3276	0.254624	0.799826	0.905914	-6.56912
MS4A1	0.0360198	7.82076	0.128487	0.898165	0.950704	-6.5932
C4BPA	0.0352614	4.50824	0.191745	0.848546	0.930585	-6.5831
IL22RA2	0.0300088	9.05	0.272877	0.785822	0.902424	-6.56432
SMAD3	0.0295242	9.71102	0.197419	0.844122	0.929684	-6.582
ELANE	0.0294406	3.98272	0.145526	0.884751	0.943682	-6.59087
STAT6	0.0286089	11.1508	0.117361	0.90694	0.952036	-6.59456
EWSR1	0.0278918	10.0445	0.17459	0.86195	0.935984	-6.58623
ICAM3	0.0265126	5.49643	0.156558	0.876084	0.940429	-6.58921
CD28	0.0260325	9.62404	0.189731	0.850118	0.930965	-6.58348
CXCR3	0.0257397	4.00807	0.173148	0.863079	0.935984	-6.58648
IFI27	0.0257212	7.10295	0.162681	0.87128	0.939252	-6.58823
DEFB1	0.0244967	8.64701	0.171583	0.864304	0.935984	-6.58675
FEZ1	0.0240587	9.46716	0.171264	0.864554	0.935984	-6.5868
FAS	0.0238089	10.408	0.111804	0.911327	0.954006	-6.59519
TRIM39	0.0225246	9.8694	0.121152	0.903949	0.952036	-6.59411
CD47	0.0221227	9.62931	0.1421	0.887446	0.943682	-6.59136
IL10	0.0218496	5.48252	0.159983	0.873396	0.9402	-6.58867
TNFSF12	0.0217229	4.29518	0.145514	0.88476	0.943682	-6.59087
IL1RL2	0.0211416	7.76567	0.11737	0.906933	0.952036	-6.59456
TICAM1	0.0207133	4.05655	0.0753399	0.940178	0.971593	-6.5986
CLU	0.0177959	8.80245	0.097489	0.922641	0.959244	-6.59669
CD36	0.0147084	8.57006	0.0652111	0.948208	0.971593	-6.59931
FCF1	0.0137339	5.89979	0.0641646	0.949038	0.971593	-6.59937
IL17F	0.0137312	5.49988	0.0675359	0.946365	0.971593	-6.59915
TNFRSF1B	0.0128406	5.27068	0.0437076	0.965273	0.977316	-6.60047
BCL6	0.0123759	4.77029	0.0646163	0.94868	0.971593	-6.59934
NFKB2	0.0120647	8.29171	0.0522883	0.958461	0.977261	-6.60006
JAK2	0.0108877	10.7376	0.0734819	0.941651	0.971593	-6.59873
TRAF6	0.010301	9.6051	0.051463	0.959116	0.977261	-6.60011
IL23R	0.00977069	4.81461	0.0699769	0.944429	0.971593	-6.59898
ATG16L1	0.00963316	12.7707	0.0422269	0.966449	0.977316	-6.60054
HLA-DMA	0.00935975	9.65085	0.0437968	0.965202	0.977316	-6.60047
ANP32B	0.0075226	3.9748	0.0366388	0.970886	0.977316	-6.60076
ITGB4	0.00195847	5.16237	0.00994938	0.992092	0.99471	-6.60138
TLR8	0.00178898	9.07762	0.0103389	0.991783	0.99471	-6.60137
GZMM	0.000404776	8.47779	0.0023744	0.998113	0.998113	-6.60142
BLNK	0.000360644	10.1116	0.00348434	0.997231	0.998113	-6.60142
ATG7	-0.00353018	8.08407	-0.0191141	0.984809	0.99002	-6.60124
PLA2G1B	-0.00517678	8.66757	-0.0420439	0.966594	0.977316	-6.60054
CD6	-0.00585396	9.37022	-0.0491694	0.960937	0.977316	-6.60022
IL17B	-0.0072971	8.9769	-0.0512828	0.959259	0.977261	-6.60011
RRAD	-0.00737445	7.85912	-0.038402	0.969486	0.977316	-6.60069
CD244	-0.00816674	7.99643	-0.0373981	0.970283	0.977316	-6.60073
POU2F2	-0.0113411	7.83153	-0.0631283	0.94986	0.971593	-6.59944
CD37	-0.0122451	7.29587	-0.0383022	0.969565	0.977316	-6.60069
ZAP70	-0.0134208	8.71462	-0.0951435	0.924497	0.959533	-6.59691
MRPS5	-0.0153085	5.63725	-0.0939452	0.925445	0.959533	-6.59703
IL7	-0.0153596	4.94296	-0.106627	0.915417	0.956771	-6.59576
LYN	-0.0160576	8.88418	-0.104768	0.916886	0.956771	-6.59595
BLK	-0.0186072	9.21879	-0.0669261	0.946848	0.971593	-6.59919
HCK	-0.0186396	4.88879	-0.117507	0.906824	0.952036	-6.59454
TNFRSF11A	-0.018997	8.06724	-0.141756	0.887716	0.943682	-6.59141
CXCR5	-0.0193127	7.97616	-0.11806	0.906388	0.952036	-6.59448
TNFRSF9	-0.020804	12.0261	-0.101585	0.919403	0.957186	-6.59628
CD68	-0.0210995	9.55866	-0.152719	0.879098	0.942333	-6.5898
IFI16	-0.0261193	13.1113	-0.0864114	0.931408	0.964401	-6.5977
RIPK2	-0.0269498	6.32228	-0.135554	0.892597	0.946128	-6.59227
ROPN1	-0.028281	12.4723	-0.103681	0.917745	0.956771	-6.59607
ATG5	-0.0286928	10.4367	-0.185451	0.853459	0.931473	-6.58428
CD22	-0.0307838	8.80709	-0.195874	0.845326	0.929684	-6.5823
TNFSF18	-0.0315585	7.42188	-0.267202	0.790168	0.902424	-6.56585
LAMP1	-0.0346795	8.74814	-0.157286	0.875512	0.940429	-6.58909
CR1	-0.0358103	5.367	-0.258704	0.79669	0.905059	-6.56807
IL11RA	-0.0362142	3.31548	-0.23283	0.816633	0.911166	-6.57441
TNFRSF10B	-0.0370646	7.55165	-0.233991	0.815735	0.911166	-6.57414
TOLLIP	-0.0383266	6.89544	-0.201933	0.840607	0.929684	-6.5811
CD40LG	-0.0400249	12.2703	-0.329384	0.742936	0.879488	-6.54738
PSMB9	-0.0406102	3.77621	-0.187877	0.851564	0.931207	-6.58383
GZMA	-0.0427242	10.8805	-0.228515	0.819971	0.912413	-6.5754
S100B	-0.0435882	8.56075	-0.282165	0.778723	0.896847	-6.56175
CD96	-0.0459096	6.56208	-0.234334	0.81547	0.911166	-6.57406
TNFRSF11B	-0.0463298	4.84976	-0.195733	0.845437	0.929684	-6.58233
MAPK14	-0.0474485	6.31271	-0.301273	0.764179	0.89076	-6.5562
GZMH	-0.0508415	11.0048	-0.319482	0.750397	0.884188	-6.55058
IL25	-0.0520356	10.7062	-0.232526	0.816868	0.911166	-6.57448
NFATC1	-0.0526804	6.0105	-0.236794	0.813569	0.911166	-6.57348
S100A8	-0.0538042	4.41486	-0.361058	0.719239	0.863432	-6.5365
IL11	-0.0538043	5.67465	-0.304929	0.761405	0.890258	-6.5551
CRP	-0.0549221	6.7923	-0.142519	0.887115	0.943682	-6.5913
NFATC2	-0.0559878	11.3552	-0.307905	0.75915	0.888989	-6.55419
POLR2A	-0.0611229	8.87358	-0.354185	0.724359	0.863432	-6.53894
INPP5D	-0.0617321	6.52133	-0.253048	0.801038	0.905936	-6.56952
PRF1	-0.0641811	7.36794	-0.338193	0.73632	0.87438	-6.54445
CCL15	-0.0653612	12.4063	-0.203094	0.839703	0.929684	-6.58087
CLEC4C	-0.0684676	3.9573	-0.243156	0.808658	0.910489	-6.57196
SERPINB2	-0.0690325	5.10765	-0.441327	0.660457	0.816175	-6.50447
SH2D1A	-0.0690581	11.5331	-0.123652	0.901977	0.952036	-6.5938
CD9	-0.069173	11.1659	-0.512297	0.610198	0.78435	-6.47084
TGFB1	-0.0735983	12.8938	-0.401079	0.689691	0.84271	-6.52132
NUBP1	-0.0752156	11.0012	-0.420378	0.675611	0.830848	-6.51344
CD74	-0.0772625	8.16952	-0.289804	0.772898	0.894068	-6.55958
IFIT1	-0.0776451	5.67774	-0.460677	0.646584	0.807002	-6.49579
JAML	-0.0789151	11.7994	-0.303128	0.762771	0.890485	-6.55565
ENG	-0.0792827	4.77514	-0.583182	0.561811	0.761206	-6.43231
CC2D1B	-0.0794765	8.03111	-0.474583	0.636692	0.802464	-6.48933
IFITM2	-0.0799985	9.6434	-0.551749	0.583033	0.774659	-6.45001
C1QBP	-0.0802089	6.39998	-0.311413	0.756494	0.887246	-6.55311
JAK3	-0.0814358	4.02238	-0.395188	0.694012	0.845271	-6.52366
ITGAE	-0.0824833	9.74662	-0.338827	0.735844	0.87438	-6.54424
CD48	-0.0833217	9.62467	-0.872214	0.386337	0.606645	-6.22439
CD276	-0.0834941	9.41274	-0.530222	0.597784	0.781955	-6.46157
IL6ST	-0.0835233	4.2347	-0.707158	0.482023	0.700455	-6.35308
IRF8	-0.08368	4.58115	-0.577314	0.565744	0.761571	-6.43569
REPS1	-0.0842465	4.68604	-0.543003	0.589005	0.777038	-6.45476
ISG15	-0.086515	8.93842	-0.629499	0.531253	0.74137	-6.40447
APP	-0.0878153	8.26786	-0.44817	0.655537	0.812738	-6.50144
DDX58	-0.0881084	8.18167	-0.50971	0.612	0.78435	-6.47216
ETS1	-0.0903685	6.92754	-0.511287	0.610901	0.78435	-6.47136
IFIH1	-0.0905909	9.37781	-0.678985	0.499584	0.715036	-6.3724
ZKSCAN5	-0.0925866	10.3256	-0.329652	0.742735	0.879488	-6.54729
CD63	-0.0937584	3.64211	-0.76077	0.449575	0.67392	-6.31417
MAVS	-0.0940288	8.94296	-0.434448	0.665417	0.820969	-6.50746
RAG1	-0.0940452	4.90626	-0.581567	0.562892	0.761206	-6.43324
PBK	-0.0941604	8.12226	-0.513548	0.609328	0.78435	-6.47021
IFNAR2	-0.0945463	7.06354	-0.5221	0.603395	0.78435	-6.46581
CDK1	-0.0956815	8.97364	-0.695554	0.489214	0.70646	-6.36113
RPS6	-0.0978128	7.08841	-0.461553	0.645959	0.807002	-6.49539
MME	-0.0978186	8.51207	-0.515819	0.60775	0.78435	-6.46904
TNFSF8	-0.0980505	8.8445	-0.649802	0.518135	0.733301	-6.3916
EPCAM	-0.0982019	9.85674	-0.535239	0.594331	0.780679	-6.45891
CDH1	-0.100225	9.2921	-0.35468	0.72399	0.863432	-6.53877
PSEN1	-0.100551	4.40484	-0.298073	0.766608	0.89086	-6.55716
TNFRSF14	-0.103682	9.76482	-0.59789	0.552013	0.75455	-6.4237
BST2	-0.104592	4.05486	-0.53313	0.595781	0.780679	-6.46003
SIGLEC1	-0.10867	5.11829	-0.592758	0.555422	0.756489	-6.42673
USP39	-0.109959	6.33979	-0.165731	0.868889	0.939252	-6.58773
DPP4	-0.11015	9.2098	-0.481371	0.631887	0.799058	-6.4861
TUBB	-0.110298	6.82357	-0.542242	0.589526	0.777038	-6.45517
MTMR14	-0.112036	10.3238	-0.933721	0.353941	0.57233	-6.16971
FN1	-0.112151	6.86446	-0.555462	0.580506	0.773089	-6.44797
STAT5B	-0.112199	6.91945	-0.601364	0.549712	0.754117	-6.42163
BATF	-0.112247	11.1409	-0.701519	0.485511	0.703919	-6.35701
CD46	-0.113627	8.9165	-0.509992	0.611803	0.78435	-6.47201
IFNG	-0.114515	9.16645	-1.21795	0.227692	0.44032	-5.87036
IL1R2	-0.114877	8.68422	-0.618017	0.538747	0.744451	-6.41157
IKBKG	-0.114982	8.18083	-0.457594	0.648787	0.807002	-6.4972
MAPK1	-0.116754	5.62455	-0.636835	0.526493	0.74137	-6.39986
NFATC3	-0.118683	10.7464	-0.481669	0.631676	0.799058	-6.48596
CD1C	-0.122945	4.74738	-0.662055	0.510301	0.724914	-6.38364
CSF1	-0.125723	7.4041	-0.486555	0.628228	0.798898	-6.48361
CTAG1B	-0.125971	5.21663	-0.608635	0.544911	0.749537	-6.41727
BMI1	-0.126196	4.9289	-0.239807	0.811242	0.911166	-6.57277
CREB5	-0.130058	12.2119	-0.991056	0.325373	0.541101	-6.11548
MERTK	-0.130545	13.0451	-0.608568	0.544955	0.749537	-6.41731
IRF7	-0.130816	9.30061	-0.401102	0.689675	0.84271	-6.52131
RORC	-0.135155	7.75411	-0.961953	0.339676	0.555208	-6.1434
GPI	-0.14201	4.59784	-0.630899	0.530343	0.74137	-6.40359
IL15RA	-0.144694	10.3135	-1.18157	0.241727	0.4566	-5.91292
CCL23	-0.145445	3.7252	-1.10258	0.274317	0.48484	-6.00105
PYCARD	-0.145897	9.00651	-0.721663	0.473118	0.698691	-6.34283
MAGEA3	-0.146952	10.3082	-1.46465	0.147889	0.324843	-5.54962
IFNA17	-0.150848	8.12761	-0.969092	0.33613	0.551807	-6.13663
CCL26	-0.151568	10.1632	-0.997232	0.32239	0.537316	-6.10945
ITGA5	-0.152079	5.80071	-1.1319	0.261881	0.470728	-5.96903
CYFIP2	-0.15464	10.9714	-1.111	0.270704	0.48069	-5.99194
TNFAIP3	-0.157524	6.61995	-0.796342	0.428763	0.654338	-6.28682
A2M	-0.157986	7.06275	-0.643673	0.522076	0.737506	-6.39553
CCL28	-0.158017	6.96522	-0.76196	0.44887	0.67392	-6.31327
CD163	-0.158577	9.40041	-0.839401	0.404354	0.625885	-6.25207
NFKB1	-0.159547	9.28791	-0.790822	0.431955	0.657887	-6.29114
LBP	-0.162596	9.10212	-1.36792	0.1761	0.368694	-5.68202
ABL1	-0.164238	10.0446	-0.732995	0.466225	0.693407	-6.33467
NFATC4	-0.169979	7.79498	-1.26074	0.211958	0.419501	-5.81874
NOL7	-0.170367	11.6762	-0.769946	0.444151	0.671806	-6.30723
VCAM1	-0.171552	4.91377	-1.16046	0.250153	0.465744	-5.93705
TICAM2	-0.172248	4.1124	-1.39461	0.167933	0.354526	-5.64633
ATF1	-0.173252	10.8167	-1.23799	0.220221	0.43136	-5.8464
IL5RA	-0.174615	9.53111	-1.27157	0.208106	0.413897	-5.80541
ILF3	-0.174808	4.52335	-1.1509	0.254035	0.466082	-5.94784
PSMB10	-0.175345	8.46481	-1.24438	0.217876	0.428978	-5.83868
CNOT4	-0.175569	10.3803	-0.946071	0.347654	0.565775	-6.15829
CCL19	-0.175952	4.19048	-1.17045	0.246138	0.46108	-5.92568
PDCD1	-0.177058	4.50162	-1.52871	0.131241	0.305962	-5.45729
TNFRSF13B	-0.178993	4.0712	-1.07051	0.288392	0.498132	-6.03517
TLR4	-0.179816	10.5215	-1.0821	0.28325	0.493739	-6.02295
TYK2	-0.180572	7.89	-0.741434	0.461129	0.687173	-6.32852
USP9Y	-0.180735	11.0693	-1.37159	0.174958	0.367315	-5.67715
KLRG1	-0.182613	14.2917	-0.948379	0.346487	0.565086	-6.15614
ENTPD1	-0.182849	8.44164	-0.889742	0.376921	0.596792	-6.20917
TNFSF11	-0.183396	5.44957	-1.22192	0.2262	0.439493	-5.86565
KLRF1	-0.183808	9.44388	-0.982388	0.32959	0.545727	-6.12388
AMMECR1L	-0.185121	11.7072	-0.87672	0.383902	0.60407	-6.2205
GZMK	-0.186757	3.48822	-1.47639	0.144719	0.32466	-5.53297
LILRA5	-0.187969	4.14497	-1.06681	0.290045	0.499851	-6.03904
TPTE	-0.188683	8.5568	-0.778085	0.439372	0.66714	-6.30101
MAPK3	-0.190526	4.94185	-0.828597	0.410398	0.631381	-6.26095
CCL11	-0.193745	3.99972	-1.72766	0.0888492	0.235509	-5.14733
S100A7	-0.193913	4.03639	-1.77455	0.0807051	0.221429	-5.06925
TBK1	-0.194324	9.24278	-1.03718	0.303536	0.511987	-6.06959
SPN	-0.194863	10.6814	-1.69729	0.0944765	0.244576	-5.19689
IL18R1	-0.195206	3.96333	-1.24673	0.21702	0.428402	-5.83583
ISG20	-0.197324	4.85094	-1.48087	0.143524	0.323675	-5.52659
BCL2L1	-0.198087	5.68357	-0.669017	0.505879	0.721763	-6.37905
CX3CR1	-0.198954	8.56868	-0.583988	0.561272	0.761206	-6.43184
MAPK8	-0.199224	4.13097	-0.725168	0.47098	0.697748	-6.34032
LTK	-0.201194	4.20131	-1.09607	0.277136	0.486428	-6.00806
CD81	-0.20216	6.21367	-0.961907	0.3397	0.555208	-6.14344
CAMP	-0.203274	6.15059	-1.03681	0.303706	0.511987	-6.06996
CD79B	-0.20509	11.0012	-0.266367	0.790809	0.902424	-6.56607
CCL25	-0.206066	13.2145	-0.725929	0.470516	0.697748	-6.33977
NUP107	-0.207205	5.42339	-1.62328	0.109423	0.270884	-5.3143
SSX4	-0.207339	4.92564	-0.557299	0.579258	0.773089	-6.44695
EOMES	-0.20895	8.48899	-1.48866	0.141466	0.321513	-5.51545
TCF7	-0.209215	3.52874	-1.20759	0.231626	0.444535	-5.88261
FPR2	-0.210042	6.85485	-0.845325	0.401064	0.622059	-6.24715
CD3G	-0.210629	4.27694	-1.6495	0.103923	0.260664	-5.27326
IL12A	-0.211779	10.4769	-1.13532	0.260456	0.470182	-5.96524
OAS3	-0.215828	10.9693	-1.30404	0.196868	0.395819	-5.76477
FCGR1A	-0.215899	14.7821	-0.918893	0.361586	0.582214	-6.18322
IRAK1	-0.216061	8.84357	-0.978882	0.331307	0.547376	-6.12726
CD3E	-0.216419	9.15238	-1.27395	0.207265	0.413897	-5.80246
DDX43	-0.21678	11.0757	-1.4715	0.146032	0.32466	-5.53991
MAP2K1	-0.217929	6.61184	-1.41467	0.161989	0.346794	-5.61909
PTGDR2	-0.223553	4.01105	-1.40307	0.165406	0.351142	-5.63489
KLRB1	-0.223857	4.80974	-1.32702	0.189195	0.386527	-5.73544
SSX1	-0.224768	9.37676	-1.88664	0.0637247	0.186991	-4.87496
IL4R	-0.22482	10.2053	-1.39724	0.167145	0.353844	-5.64278
CXCL16	-0.225869	9.73998	-1.08796	0.280672	0.49037	-6.01672
LILRB3	-0.228094	3.9163	-1.67088	0.0996062	0.254884	-5.23934
SH2D1B	-0.228801	4.09009	-1.29944	0.198433	0.397913	-5.77059
IFIT2	-0.230392	11.5505	-1.03656	0.303824	0.511987	-6.07022
ADORA2A	-0.231959	4.11615	-1.66793	0.100193	0.255525	-5.24404
IGF2R	-0.235374	4.39955	-1.58405	0.118088	0.288574	-5.37457
MX1	-0.238203	10.9727	-1.03275	0.305591	0.513826	-6.07409
CD1E	-0.238529	4.13388	-1.96083	0.0542328	0.171737	-4.74053
TRAF2	-0.239927	8.4609	-1.13668	0.259889	0.470182	-5.96372
MAGEA12	-0.24173	9.75784	-1.27274	0.207691	0.413897	-5.80395
MAGEB2	-0.242668	3.49165	-1.78611	0.0787954	0.217762	-5.0497
ATG10	-0.243785	5.20925	-1.91202	0.0603313	0.181233	-4.8295
CSF2	-0.244184	9.9378	-1.05052	0.29741	0.509081	-6.05594
IFI35	-0.24704	12.4131	-1.46608	0.147499	0.324843	-5.54759
C1S	-0.247198	12.5857	-1.14386	0.256923	0.468253	-5.95573
CASP3	-0.248875	10.5619	-1.66481	0.100816	0.25608	-5.249
PSEN2	-0.249528	11.3427	-1.55153	0.125684	0.300376	-5.42351
PSMB7	-0.251805	5.11589	-0.750649	0.455602	0.680581	-6.32173
HRAS	-0.252379	9.56829	-1.95608	0.0548024	0.172444	-4.74928
AKT3	-0.254006	4.91314	-1.5394	0.128614	0.301686	-5.44152
MCAM	-0.254887	8.20463	-2.20516	0.0310255	0.122338	-4.26579
PNMA1	-0.25507	10.3814	-0.90864	0.366933	0.58586	-6.19244
TXNIP	-0.259892	11.187	-1.38497	0.170847	0.359678	-5.65929
TNFSF4	-0.260989	3.60303	-1.87888	0.0647941	0.189398	-4.88875
TTK	-0.262593	12.5071	-1.71995	0.090252	0.237341	-5.16
MFGE8	-0.264572	8.63462	-1.31296	0.193862	0.392081	-5.75344
HMGB1	-0.26535	7.28509	-1.33072	0.187982	0.386125	-5.73067
TNFSF10	-0.265461	12.1909	-0.969338	0.336008	0.551807	-6.13639
ZC3H14	-0.266951	8.91349	-0.713346	0.478213	0.698926	-6.34873
ITK	-0.269426	5.98104	-1.57462	0.120252	0.291055	-5.38886
MAP4K2	-0.270612	5.31676	-1.31262	0.193977	0.392081	-5.75388
LY96	-0.272108	10.1184	-0.893643	0.374846	0.594745	-6.20575
MAPKAPK2	-0.273105	3.92935	-2.07894	0.041617	0.144424	-4.5171
TFE3	-0.277796	8.75203	-2.13072	0.0369422	0.136291	-4.41555
IL1R1	-0.278622	10.1449	-1.91776	0.0595847	0.180618	-4.81914
SLAMF6	-0.283954	7.3075	-1.22062	0.226686	0.439493	-5.86719
CCL21	-0.286937	11.1939	-1.51515	0.134635	0.311959	-5.47714
IFNGR1	-0.287474	3.63086	-1.46568	0.147609	0.324843	-5.54816
PPARG	-0.290155	6.03223	-1.79737	0.0769718	0.215068	-5.03056
UBC	-0.290732	3.71987	-1.95519	0.0549098	0.172444	-4.75092
IKBKB	-0.29103	3.55407	-1.51847	0.133798	0.310969	-5.4723
CCL5	-0.291353	7.82869	-1.04048	0.302011	0.511987	-6.06622
CCL17	-0.291916	7.99853	-1.13742	0.259584	0.470182	-5.96291
THY1	-0.293059	9.55489	-2.44179	0.0173751	0.0814804	-3.76084
CCR4	-0.296067	3.56338	-1.54339	0.127643	0.301022	-5.43561
CEBPB	-0.297106	9.86413	-2.10766	0.038964	0.140344	-4.46104
SBNO2	-0.297712	7.88484	-1.6537	0.103062	0.259362	-5.26662
CT45A1	-0.304841	5.88558	-1.48609	0.142143	0.321513	-5.51913
CDKN1A	-0.304914	9.26674	-2.09615	0.0400089	0.141186	-4.48358
ITGB1	-0.309964	8.69316	-0.876765	0.383878	0.60407	-6.22046
CCR6	-0.310283	3.69372	-2.98543	0.004002	0.0327046	-2.44485
CD1A	-0.311911	3.46247	-2.54854	0.0132154	0.0716357	-3.51912
CCL20	-0.312176	3.32512	-2.11843	0.0380084	0.137554	-4.43986
HLA-DQA1	-0.31645	3.98345	-2.44776	0.0171147	0.0814804	-3.74756
PPBP	-0.324988	11.9678	-1.90236	0.0616043	0.183357	-4.84687
CARD11	-0.326124	6.35325	-1.11122	0.27061	0.48069	-5.9917
C1QB	-0.329412	8.68778	-2.4927	0.0152636	0.0758992	-3.64663
BST1	-0.330862	4.90875	-1.84861	0.069113	0.198962	-4.94209
IL15	-0.331188	9.2149	-1.76093	0.0830038	0.225296	-5.09212
ITGAL	-0.334422	3.76569	-2.45685	0.0167247	0.0804481	-3.72726
CD160	-0.33456	5.73277	-2.21932	0.0299994	0.120633	-4.2368
NOTCH1	-0.337313	4.36947	-2.31924	0.0235704	0.104148	-4.02777
FCER1G	-0.337607	4.85088	-2.04168	0.0452901	0.151632	-4.58882
MAP3K5	-0.339348	3.1319	-2.68345	0.0092542	0.0549468	-3.20167
DDX50	-0.341157	4.92391	-2.21961	0.0299789	0.120633	-4.23621
PPIA	-0.346465	4.61801	-1.50995	0.135955	0.314061	-5.48471
ALCAM	-0.347157	3.77252	-2.70166	0.00881198	0.053902	-3.15783
ICOSLG	-0.347322	6.12663	-2.03665	0.045807	0.152023	-4.59842
THBS1	-0.351136	3.3116	-2.61283	0.0111678	0.0635925	-3.36949
CD59	-0.352919	8.43813	-2.23878	0.0286378	0.118845	-4.19669
ATF2	-0.353097	10.5339	-2.58738	0.0119412	0.0672245	-3.42908
CD209	-0.359259	8.83602	-1.49515	0.139767	0.321513	-5.50612
IL13RA1	-0.35937	3.84749	-2.17577	0.0332536	0.126569	-4.32543
SIGIRR	-0.359662	6.50349	-2.53743	0.0136021	0.0716357	-3.54468
PAX5	-0.365663	10.5549	-1.57155	0.120963	0.291847	-5.3935
CD55	-0.369652	8.73844	-1.07149	0.287955	0.498132	-6.03414
LRP1	-0.37248	5.32523	-0.599742	0.550786	0.754229	-6.4226
ATG12	-0.373904	3.89001	-2.69941	0.00886546	0.053902	-3.16325
IL32	-0.374859	11.9244	-2.4813	0.0157151	0.0773051	-3.67237
IL12RB1	-0.375382	7.04376	-2.52506	0.0140444	0.0716357	-3.57302
JAM3	-0.375546	4.5047	-1.73344	0.0878099	0.23416	-5.13781
IL13RA2	-0.378046	9.78791	-2.54496	0.0133388	0.0716357	-3.52736
CDH5	-0.379676	4.55325	-2.89303	0.00520244	0.0387633	-2.68302
CXCR4	-0.38077	9.53648	-0.777379	0.439786	0.66714	-6.30155
LTB	-0.38254	7.63955	-2.0382	0.0456473	0.152023	-4.59547
COL3A1	-0.384079	4.61047	-1.89631	0.0624129	0.184567	-4.8577
CCND3	-0.385719	3.51798	-2.74732	0.00778657	0.0505794	-3.04684
TP53	-0.389619	6.91644	-2.27259	0.0264018	0.114008	-4.12633
DOCK9	-0.39072	3.3558	-3.3199	0.00148659	0.0189063	-1.53693
MAGEC2	-0.397422	8.14169	-2.44531	0.0172212	0.0814804	-3.75301
STAT4	-0.399293	7.00413	-2.24579	0.0281608	0.118244	-4.18217
MAGEA4	-0.40174	11.0332	-3.20815	0.00208398	0.022954	-1.84804
CLEC4A	-0.4019	9.68245	-2.92522	0.00475071	0.0361519	-2.60068
SAA1	-0.402349	8.50976	-2.26949	0.0265999	0.114214	-4.13281
AGK	-0.411187	4.07401	-2.61132	0.0112124	0.0635925	-3.37304
IKBKE	-0.414657	4.67133	-3.17486	0.00230156	0.0241013	-1.93924
KLRC1	-0.416182	4.18745	-2.84179	0.00600381	0.043084	-2.81261
HPRT1	-0.417689	3.64021	-2.92477	0.00475682	0.0361519	-2.60185
CKLF	-0.418573	3.608	-3.0921	0.00293815	0.0282657	-2.16294
FOXP3	-0.418637	11.6687	-1.67665	0.0984661	0.252818	-5.23011
HLA-DQB1	-0.42022	3.55365	-3.21686	0.00203029	0.0226914	-1.82404
IL1A	-0.422001	13.8004	-1.85558	0.0680979	0.197536	-4.92988
MNX1	-0.423533	3.79623	-3.1729	0.00231499	0.0241013	-1.94457
MAGEA1	-0.423919	4.82481	-2.69423	0.00898996	0.0542251	-3.17574
TLR5	-0.424259	4.65575	-3.21736	0.00202725	0.0226914	-1.82267
TNFRSF18	-0.42442	3.65245	-3.19362	0.00217643	0.0236298	-1.88791
FLT3LG	-0.428018	9.95801	-2.02849	0.0466559	0.154021	-4.61394
CD1B	-0.42811	3.53847	-3.74621	0.000386226	0.00815366	-0.284164
STAT2	-0.429079	9.7863	-1.31061	0.19465	0.392398	-5.75643
ZNF143	-0.431757	6.11423	-1.76649	0.0820595	0.224335	-5.08281
ITGA1	-0.436014	5.19616	-1.31686	0.19256	0.391299	-5.74847
AXL	-0.440989	8.17575	-1.91785	0.0595726	0.180618	-4.81897
CD8B	-0.441279	3.94152	-2.09974	0.039681	0.141186	-4.47657
MIF	-0.44241	5.98958	-1.4387	0.155085	0.336756	-5.58597
ZNF346	-0.454828	5.67701	-2.36472	0.021073	0.094766	-3.93005
MAP3K7	-0.458551	8.04168	-1.6335	0.107252	0.266501	-5.29838
CNOT10	-0.464521	3.89453	-2.53036	0.0138533	0.0716357	-3.56089
ULBP2	-0.468198	4.7198	-1.91724	0.0596515	0.180618	-4.82007
TGFB2	-0.471373	3.99181	-3.0673	0.00315886	0.0287635	-2.22915
PRKCE	-0.473982	4.52753	-3.39819	0.00116867	0.0161489	-1.31455
CD70	-0.477978	13.591	-2.23621	0.0288143	0.118845	-4.202
BCL10	-0.486566	10.3133	-1.84608	0.069484	0.199275	-4.9465
SPANXB1	-0.487244	6.12005	-2.01232	0.0483792	0.157804	-4.64455
SDHA	-0.493998	12.151	-2.4709	0.0161375	0.0786187	-3.69577
ARG2	-0.495288	5.96819	-1.72692	0.0889828	0.235509	-5.14855
CD7	-0.495524	7.91405	-2.63354	0.0105723	0.0608706	-3.32064
EP300	-0.496465	4.10079	-3.64559	0.000535201	0.00945938	-0.588848
IL21	-0.502079	3.29894	-3.31858	0.00149261	0.0189063	-1.54066
COG7	-0.502974	7.44636	-2.7303	0.00815519	0.0520836	-3.08837
EIF2B4	-0.503	7.68834	-2.72075	0.00836899	0.0525655	-3.11159
PRAME	-0.503828	3.57049	-3.71771	0.00042381	0.00834856	-0.37098
ITGB3	-0.503844	5.83035	-1.34566	0.183136	0.379247	-5.71127
C3AR1	-0.506521	7.66514	-2.18927	0.0322133	0.125546	-4.29812
TLR7	-0.508274	8.69272	-2.84148	0.00600909	0.043084	-2.8134
IRAK2	-0.510436	4.03388	-2.67684	0.00941962	0.0554955	-3.21752
TNFRSF10C	-0.543707	10.4042	-2.79049	0.00691892	0.0470078	-2.94057
CASP8	-0.543894	3.44547	-4.15641	9.74e-05	0.00284836	1.01016
ITGA2B	-0.546375	4.43357	-2.94827	0.00445	0.0355775	-2.54132
CCL22	-0.548191	5.00141	-2.78714	0.00698289	0.0470078	-2.94885
IL22RA1	-0.550718	3.3696	-2.12647	0.0373078	0.136627	-4.42397
ABCF1	-0.557092	9.57046	-2.79684	0.00679902	0.0470078	-2.92482
REL	-0.559358	3.28936	-3.37399	0.00125934	0.0167911	-1.38367
G6PD	-0.565065	8.5611	-1.86984	0.0660591	0.192356	-4.90476
MAGEC1	-0.574326	3.66066	-4.61093	1.96e-05	0.000992105	2.53097
SELL	-0.57543	11.3504	-1.4076	0.164065	0.34927	-5.62873
MICA	-0.580215	13.3223	-1.93913	0.0568753	0.17643	-4.78032
CD24	-0.5808	5.75359	-2.74832	0.00776542	0.0505794	-3.0444
DUSP6	-0.585758	3.29496	-4.91412	6.45e-06	0.000408784	3.58849
RELB	-0.588141	10.7908	-2.44047	0.0174334	0.0814804	-3.76379
KLRD1	-0.588611	9.09016	-1.81705	0.0738691	0.208883	-4.99684
TLR2	-0.589811	12.1098	-2.55952	0.0128433	0.0702225	-3.49378
CD164	-0.59961	10.8853	-2.04817	0.044631	0.150754	-4.57641
HLA-DRB4	-0.603902	5.49384	-3.50207	0.000845087	0.0128453	-1.014
C1QA	-0.625399	4.57784	-2.49228	0.0152797	0.0758992	-3.64757
NCR1	-0.633683	4.27163	-3.22386	0.00198811	0.0226914	-1.80474
EDC3	-0.637226	11.1328	-1.54226	0.127917	0.301022	-5.43728
HLA-C	-0.640664	5.4031	-3.86513	0.000261067	0.00640034	0.0826811
VEGFA	-0.658903	9.84819	-2.41432	0.0186205	0.08474	-3.82167
SAP130	-0.664069	4.02175	-4.43833	3.63e-05	0.00145349	1.9437
TRAF3	-0.689009	9.24138	-1.95081	0.0554402	0.173393	-4.75896
IL18RAP	-0.708344	15.0876	-1.85378	0.0683577	0.197536	-4.93302
HLA-DRB3	-0.742402	5.01956	-4.02743	0.000151428	0.00426241	0.594565
S100A12	-0.745109	11.4045	-2.52635	0.0139974	0.0716357	-3.57006
ITCH	-0.765252	5.4027	-4.55477	2.4e-05	0.00113866	2.33864
TNFRSF8	-0.771053	6.50643	-2.06817	0.0426511	0.146673	-4.53795
CTSW	-0.7937	9.11336	-3.04591	0.00336156	0.0297068	-2.28593
BIRC5	-0.794587	10.0892	-2.52194	0.0141577	0.0717321	-3.58013
CREB1	-0.806972	10.7669	-1.43873	0.155078	0.336756	-5.58593
IL12RB2	-0.824428	7.69717	-1.7953	0.0773047	0.215207	-5.03409
TNFRSF13C	-0.845802	9.83321	-1.92995	0.0580269	0.178544	-4.79706
MAP2K4	-0.850688	9.96814	-1.90117	0.0617625	0.183357	-4.849
MEF2C	-0.852862	14.4208	-2.54009	0.0135085	0.0716357	-3.53856
TAP2	-0.858762	5.71741	-2.56687	0.0125996	0.0698514	-3.47677
HDAC3	-0.883409	8.39726	-2.57731	0.0122605	0.0685146	-3.45254
PRPF38A	-0.895556	5.83977	-2.31176	0.0240056	0.105458	-4.04369
ITGA6	-0.932077	9.57474	-2.23776	0.0287078	0.118845	-4.1988
SPINK5	-0.962532	9.81148	-1.09366	0.278186	0.487146	-6.01065
C1R	-0.975595	5.78709	-5.1121	3.08e-06	0.000238306	4.29502
IRF2	-0.979045	15.8641	-4.86683	7.69e-06	0.000449492	3.4215
PDGFC	-1.07879	10.5743	-2.56432	0.0126835	0.0698514	-3.48267
CD8A	-1.1621	9.71034	-2.34253	0.0222601	0.0995156	-3.97791
TFEB	-1.24784	8.35775	-3.71303	0.000430315	0.00834856	-0.385214
CD207	-1.34928	6.44342	-2.43952	0.0174754	0.0814804	-3.76591
TLR1	-1.38264	9.31421	-2.23455	0.0289295	0.118845	-4.20545
FYN	-1.40028	8.34096	-2.29399	0.0250674	0.10949	-4.08132
CCR7	-1.40525	9.65638	-2.24843	0.0279831	0.118151	-4.1767
TANK	-1.82586	8.13482	-3.12636	0.00265691	0.0262651	-2.07086
TBP	-2.66789	6.29954	-6.93146	2.4e-09	3.65e-07	11.1798
