# Supplementary material for: TREM1+ tumor-associated macrophages secrete CCL7 to promote hepatocellular carcinoma metastasis
Source: J Cancer Res Clin Oncol. 2024 Jun 25;150(6):320. doi: 10.1007/s00432-024-05831-1 (PMC11196310; doi:10.1007/s00432-024-05831-1)
Supplement: Supplementary file 3 — Supplementary Material 3 [file 432_2024_5831_MOESM3_ESM.xlsx]

## Sheet: 539b7df6-d1c3-11ec-8287-0242ac1
Genes	HR	Low 95%CI	High 95%CI	cox p	log rank p
UTP11	2.83843	2.08368	3.86657	3.72e-11	5.62e-05
YBX1	2.22483	1.73176	2.85829	3.96e-10	2.66e-06
CBX2	1.58012	1.36571	1.82819	7.8e-10	0.00548485
G6PD	1.38646	1.24864	1.5395	9.56e-10	0.00152271
KPNA2	1.6809	1.41739	1.99339	2.38e-09	0.000922823
SMS	1.95596	1.56606	2.44294	3.33e-09	2.23e-05
CCNJL	2.01308	1.59407	2.54224	4.2e-09	0.140173
NEIL3	1.66075	1.40143	1.96806	4.74e-09	0.000119893
GNL2	2.47232	1.82554	3.34825	4.93e-09	3.15e-06
YARS1	2.0923	1.6331	2.68063	5.23e-09	0.000182924
MED8	2.5335	1.84634	3.47639	8.48e-09	4.28e-08
DYNC1LI1	2.33308	1.74555	3.11839	1.04e-08	1.88e-05
PSRC1	1.65741	1.39361	1.97114	1.11e-08	0.00516743
AKNAD1	389.122	50.0797	3023.5	1.19e-08	1.3e-05
TRIP13	1.48295	1.2934	1.70029	1.63e-08	5.21e-05
CENPA	1.49329	1.29901	1.71662	1.71e-08	0.000833249
CDCA8	1.48241	1.29222	1.70059	1.92e-08	2.72e-05
PPM1G	2.22788	1.68451	2.94651	1.96e-08	9.61e-06
EIF5B	2.25047	1.69466	2.98858	2.09e-08	0.000290989
CBARP	3.49015	2.25417	5.40384	2.1e-08	0.00576516
KIF2C	1.45151	1.27412	1.65359	2.11e-08	2.95e-06
GRPEL2	2.44734	1.7887	3.34851	2.2e-08	0.000256878
P3H1	1.93469	1.53505	2.43838	2.27e-08	0.000163469
UCK2	1.77439	1.45097	2.1699	2.33e-08	2.28e-06
RUVBL1	2.11276	1.62487	2.74714	2.36e-08	0.00120023
TAF3	2.10136	1.61865	2.72802	2.45e-08	0.000120219
SGO2	1.73092	1.42732	2.0991	2.46e-08	0.000138697
PFKFB4	1.58698	1.34841	1.86775	2.75e-08	0.000298336
RAD54B	3.06813	2.06376	4.56129	3.01e-08	0.000146522
CEP55	1.47813	1.28703	1.69759	3.16e-08	0.000849865
PRR11	1.54865	1.32497	1.81009	3.9e-08	0.000708143
LPCAT1	1.43918	1.26363	1.63911	4.12e-08	7.72e-08
AKIP1	2.1939	1.65671	2.90527	4.18e-08	0.00187247
MCM10	1.60271	1.35364	1.89761	4.41e-08	0.00311904
ENO1	1.60851	1.35642	1.90745	4.63e-08	0.00048931
CEBPZOS	2.31978	1.71521	3.13745	4.7e-08	5.51e-05
ZFP69B	2.16662	1.6409	2.86078	4.97e-08	0.00100392
SLC2A1	1.42334	1.25368	1.61595	5e-08	0.00191119
GAS2L3	1.62256	1.36292	1.93166	5.32e-08	0.000903671
CLEC3B	0.660022	0.567779	0.76725	6.32e-08	1.63e-07
KIF18A	1.61777	1.35856	1.92644	6.69e-08	0.0013778
CDC20	1.34833	1.20969	1.50285	6.71e-08	2.97e-05
KIAA1841	2.11859	1.61264	2.78328	6.95e-08	0.000127038
ZNF488	4.38628	2.56177	7.51023	7.11e-08	0.198054
TTK	1.52849	1.3099	1.78356	7.11e-08	0.00378326
PIGU	1.94093	1.52486	2.47054	7.15e-08	3.8e-05
SEPHS1	2.32232	1.70895	3.15583	7.26e-08	0.000429874
SLC1A5	1.32267	1.19447	1.46462	7.6e-08	0.000141678
KIF20A	1.46235	1.27299	1.67987	7.82e-08	0.00134762
TCOF1	1.97223	1.5388	2.52774	8.14e-08	0.000750162
CREG2	4.74166	2.68399	8.37683	8.31e-08	0.00165241
GTPBP4	1.92014	1.51111	2.4399	9.42e-08	0.000581022
HILPDA	1.4185	1.2475	1.61294	9.6e-08	4.4e-08
BRIX1	2.02306	1.56152	2.62101	9.65e-08	0.00714249
MMP1	1.3837	1.22799	1.55915	9.72e-08	0.000266404
RBM45	2.97672	1.99174	4.44879	1.03e-07	9.67e-05
NOL10	2.43133	1.75213	3.3738	1.06e-07	0.0050091
GPR156	47.154	11.3187	196.444	1.2e-07	0.0201751
RTN3	2.04764	1.57033	2.67004	1.21e-07	0.000625617
SF3A3	2.18958	1.63742	2.92793	1.25e-07	0.000751295
CCDC137	1.78569	1.43954	2.21508	1.34e-07	6.66e-07
TTC26	2.02471	1.5557	2.63513	1.55e-07	3.9e-05
GPSM2	2.21837	1.64637	2.98908	1.63e-07	0.000504244
MEX3A	1.48584	1.28088	1.7236	1.71e-07	0.0142576
SBK3	1.65048	1.36783	1.99153	1.71e-07	0.0155907
ATIC	1.92011	1.50268	2.4535	1.83e-07	0.00137673
JPT1	1.49446	1.28457	1.73864	1.96e-07	2.72e-05
GLMN	2.08148	1.57866	2.74444	2.03e-07	0.000937479
DLGAP5	1.45019	1.26041	1.66855	2.06e-07	0.000379381
TUBG1	1.73626	1.40972	2.13843	2.1e-07	0.00086688
CMSS1	2.05717	1.56557	2.70313	2.25e-07	0.000435154
CLSPN	1.7036	1.39206	2.08486	2.34e-07	0.000455454
CIP2A	1.57827	1.32756	1.87633	2.34e-07	0.0112299
NDC80	1.50035	1.28612	1.75027	2.46e-07	0.000911829
FARSB	2.21917	1.63943	3.00391	2.47e-07	0.00756715
PSMD1	2.41395	1.72689	3.37435	2.51e-07	0.000980565
TIMM23	2.79449	1.89073	4.13026	2.53e-07	0.000934119
C18orf54	1.94971	1.51247	2.51335	2.56e-07	0.00121357
PLK1	1.44023	1.25363	1.65459	2.56e-07	0.000118386
METTL6	2.39327	1.71725	3.33541	2.57e-07	0.000372946
CENPE	1.65881	1.36786	2.01165	2.7e-07	0.00192283
ANLN	1.41425	1.23891	1.61441	2.87e-07	0.000269252
ADPRS	1.98446	1.52745	2.57822	2.87e-07	2.22e-05
NDC1	1.81393	1.44492	2.27718	2.87e-07	3e-05
DTYMK	1.66567	1.37067	2.02417	2.89e-07	5.86e-06
MED19	2.20865	1.63111	2.99069	3e-07	1.16e-05
ZBTB8OS	2.21815	1.63515	3.00902	3.05e-07	9.09e-05
STIP1	1.91656	1.49408	2.4585	3.05e-07	0.000167786
FAM72D	2.28222	1.66399	3.13015	3.07e-07	0.000970774
RRAGC	1.8663	1.46952	2.37022	3.11e-07	0.000162882
ADAMTS5	1.78187	1.42806	2.22333	3.14e-07	0.000593921
RAN	1.84416	1.4584	2.33195	3.2e-07	9.49e-05
RBM17	1.96513	1.5162	2.54699	3.3e-07	0.00159598
TPX2	1.39471	1.22743	1.58478	3.33e-07	0.000329811
OLA1	2.00177	1.53314	2.61364	3.39e-07	0.000704648
ERCC6L	1.76621	1.41926	2.19796	3.43e-07	0.00296264
ARHGAP39	1.71569	1.39366	2.11212	3.59e-07	0.000446911
CPSF3	2.29335	1.66572	3.15747	3.63e-07	0.000297201
ACYP1	1.8313	1.44921	2.31412	4.03e-07	6.55e-05
EIF2B5	2.56564	1.782	3.69389	4.05e-07	9.87e-06
WDR77	2.04214	1.5491	2.6921	4.1e-07	0.0317778
MACIR	1.43069	1.24547	1.64345	4.12e-07	0.00237471
SUV39H2	1.92392	1.49339	2.47856	4.13e-07	8.34e-05
KIAA0930	1.65515	1.36181	2.01169	4.14e-07	2.1e-05
LDHA	1.79607	1.43153	2.25345	4.21e-07	0.00262438
DPH2	1.91079	1.48682	2.45566	4.22e-07	0.000379447
SFPQ	1.94504	1.50302	2.51705	4.24e-07	2.12e-05
SAPCD2	1.54064	1.303	1.82162	4.27e-07	0.0263736
HJURP	1.44695	1.25384	1.66982	4.31e-07	0.00107865
CCDC192	3.63948	2.20545	6.00596	4.31e-07	0.0011476
HDAC2	1.83085	1.44795	2.31499	4.37e-07	0.000319765
PPAT	1.91168	1.48632	2.45878	4.51e-07	0.000942037
IMPDH1	1.39365	1.22486	1.5857	4.68e-07	3.88e-05
EZH2	1.56706	1.31583	1.86626	4.69e-07	0.000116583
PRPF19	2.44171	1.72507	3.45606	4.75e-07	0.00196334
TMEM237	1.75122	1.40778	2.17845	4.89e-07	0.000254616
ZC2HC1A	1.71645	1.39058	2.11867	4.92e-07	0.000231653
DBF4	1.80882	1.43555	2.27915	5.01e-07	0.00021299
SF3B4	1.72007	1.39215	2.12524	5.02e-07	0.000416182
FAM72A	2.51698	1.75597	3.60781	5.04e-07	0.000152822
DCAF13	1.7668	1.41476	2.20644	5.16e-07	0.00100358
MRTO4	1.87042	1.4646	2.3887	5.23e-07	4.44e-06
SLC41A3	2.04535	1.54527	2.70725	5.66e-07	5.97e-07
RRP8	2.92159	1.9185	4.44914	5.85e-07	2.33e-05
CHORDC1	1.84432	1.45051	2.34504	5.89e-07	0.0003884
CAD	1.66165	1.36139	2.02814	5.92e-07	0.000863758
SPINDOC	1.55826	1.30913	1.8548	6.02e-07	0.000279266
NCL	2.05625	1.54921	2.72924	6.03e-07	0.049794
CDCA2	1.53078	1.29394	1.81097	6.88e-07	0.000333914
TOE1	2.07886	1.55686	2.77588	7.03e-07	0.00069797
ZNF239	1.49791	1.27665	1.75751	7.23e-07	0.00452447
CCT2	1.91786	1.48232	2.48136	7.24e-07	0.00513816
PTDSS2	1.70326	1.37968	2.10273	7.27e-07	7.55e-05
CCDC77	1.95569	1.49923	2.55111	7.57e-07	0.00182616
UBE2S	1.46736	1.26044	1.70825	7.63e-07	1.19e-05
TYW3	2.08613	1.55828	2.79278	7.81e-07	0.000389137
CHEK1	1.52831	1.29142	1.80866	7.97e-07	6.67e-05
RANBP1	1.80854	1.42928	2.28843	8.04e-07	0.000651204
PSMD14	1.94215	1.49194	2.52821	8.08e-07	0.000643579
NOP56	1.6629	1.35867	2.03525	8.09e-07	0.000761344
HMMR	1.45567	1.25378	1.69006	8.27e-07	6.88e-05
TMEM69	1.94117	1.49108	2.52713	8.3e-07	0.00561965
C11orf16	24.6767	6.89533	88.3115	8.3e-07	0.275212
AUNIP	1.80223	1.42584	2.27799	8.31e-07	4.79e-06
MRGBP	1.94933	1.49429	2.54295	8.6e-07	0.000671719
MTMR2	1.80792	1.42759	2.28957	8.92e-07	0.00129955
PDE6A	11.5962	4.36265	30.8235	8.96e-07	0.217836
WDR75	2.06119	1.54403	2.75158	9.24e-07	0.0099656
DCUN1D5	2.14424	1.58109	2.90797	9.25e-07	0.00724893
KDM1A	1.85043	1.44703	2.36629	9.34e-07	0.000331423
CFL1	1.97223	1.50311	2.58777	9.56e-07	7.11e-05
FAM72C	2.32267	1.65785	3.25409	9.67e-07	3.56e-05
TPD52L2	1.85372	1.44807	2.37302	9.67e-07	0.00124394
NKAIN1	2.78485	1.84834	4.19587	9.72e-07	0.0103181
CENPO	1.6867	1.36821	2.07931	9.77e-07	0.00127933
ELOVL1	1.84532	1.44343	2.3591	1.02e-06	9.08e-05
TIGD4	6.17136	2.97439	12.8045	1.02e-06	0.0141815
TMEM39B	2.15912	1.58524	2.94075	1.05e-06	0.0169043
CCNB1	1.39766	1.22189	1.59872	1.05e-06	0.000208544
SPC25	1.48288	1.26592	1.73702	1.05e-06	0.000318052
SLC16A3	1.34024	1.19139	1.5077	1.09e-06	1.05e-05
SLC29A3	1.96228	1.49643	2.57316	1.09e-06	1.16e-05
POLR1G	1.75062	1.39723	2.19338	1.13e-06	0.00232442
FSD1L	2.36431	1.67166	3.34397	1.15e-06	0.00111382
EIF2B4	2.33301	1.65783	3.28316	1.17e-06	0.0010494
ZNF408	2.15561	1.58139	2.93833	1.18e-06	0.000652509
CCT6A	1.91509	1.47336	2.48926	1.19e-06	0.00798431
DHX34	1.87369	1.45411	2.41434	1.21e-06	0.000164102
WDR53	2.1276	1.56829	2.88639	1.23e-06	0.000356867
ZSCAN20	2.83494	1.85984	4.32129	1.27e-06	0.00378378
LSM10	2.17514	1.5881	2.97919	1.29e-06	0.000141568
TMEM106C	1.55445	1.30024	1.85837	1.29e-06	2.05e-05
GNPDA1	1.64645	1.3451	2.0153	1.34e-06	0.00132613
SGO1	1.60572	1.3251	1.94576	1.35e-06	0.000134813
NCAPG	1.43127	1.23733	1.65561	1.39e-06	0.00740473
GEMIN2	1.96762	1.49422	2.591	1.44e-06	2.2e-05
EIF3B	1.73967	1.38886	2.17909	1.44e-06	0.000269756
ABCB6	3.89423	2.23869	6.77406	1.49e-06	0.0178214
GTF2H1	2.0772	1.54211	2.79796	1.51e-06	9.56e-05
S100A9	1.22474	1.1276	1.33025	1.52e-06	0.0113295
SAP30	1.6595	1.34988	2.04012	1.53e-06	0.0175002
TRIM36	1.96773	1.49321	2.59306	1.53e-06	0.00607611
CSTF2	1.64617	1.34344	2.01711	1.53e-06	0.000251049
SLC66A1	1.86911	1.44829	2.41221	1.54e-06	0.000915099
SKA1	1.38645	1.21347	1.58408	1.54e-06	0.0025397
ANAPC7	2.04219	1.52615	2.73271	1.55e-06	0.00134181
UQCRH	1.81805	1.42395	2.32123	1.63e-06	0.000197247
CENPI	1.60037	1.32051	1.93953	1.63e-06	0.00190613
PBK	1.37513	1.20719	1.56644	1.64e-06	0.00273461
YWHAB	2.05386	1.53022	2.7567	1.64e-06	0.000378608
THOC5	1.94858	1.4829	2.56051	1.69e-06	0.00642925
MAFG	1.62742	1.33321	1.98654	1.69e-06	2.84e-05
EID3	1.77336	1.40256	2.2422	1.7e-06	0.047273
DEPDC1	1.4657	1.25313	1.71433	1.73e-06	0.00014569
BFSP1	1.9912	1.50146	2.64069	1.74e-06	0.00174649
GTSE1	1.42596	1.23277	1.64942	1.78e-06	0.0127434
BTF3L4	1.93964	1.47798	2.54552	1.78e-06	0.000311418
SMG5	1.74868	1.39027	2.19949	1.79e-06	5.38e-05
GINS1	1.41094	1.22502	1.62508	1.8e-06	0.000637962
ZCRB1	2.3153	1.64035	3.26798	1.8e-06	7.84e-05
HDAC1	1.83395	1.42938	2.35303	1.85e-06	0.000799056
ANKRD13B	1.61192	1.32475	1.96134	1.85e-06	0.00407295
AMD1	1.76828	1.3987	2.23552	1.89e-06	0.000178069
ABCC5	1.86711	1.44412	2.41399	1.9e-06	1.73e-05
NUF2	1.38484	1.2112	1.58337	1.91e-06	0.000199708
CCDC127	2.12234	1.55679	2.89334	1.94e-06	0.00040335
RBM28	2.29841	1.63137	3.23819	1.95e-06	0.000393287
WDCP	2.08172	1.53905	2.81573	1.96e-06	0.00243575
BUB1	1.45534	1.24687	1.69868	1.97e-06	0.000553344
TMEM251	1.91766	1.4664	2.50778	1.97e-06	0.000175656
SLC35F6	1.80677	1.41579	2.30573	1.99e-06	0.0136498
BEND3	1.7907	1.4081	2.27727	2.03e-06	0.0134416
FBXO5	1.59642	1.31607	1.9365	2.06e-06	0.00207861
FAM72B	2.23104	1.60185	3.10736	2.06e-06	0.000737389
CCT5	1.67788	1.35481	2.07798	2.11e-06	0.0410202
STC2	1.35732	1.19631	1.53999	2.11e-06	0.00600263
HAVCR1	1.32789	1.18098	1.49308	2.13e-06	0.0472212
FUNDC2	1.7121	1.37079	2.13838	2.13e-06	0.000952014
RNF2	1.7021	1.36604	2.12084	2.14e-06	0.00383761
NCBP2	1.90355	1.45837	2.48462	2.18e-06	4.88e-05
RBM19	2.24502	1.60639	3.13754	2.19e-06	0.00453922
FANCB	2.20119	1.58791	3.05134	2.19e-06	0.00504623
PLOD2	1.48409	1.26034	1.74756	2.19e-06	0.000581914
CDCA3	1.46332	1.24979	1.71335	2.24e-06	0.00228112
ORC6	1.52364	1.27967	1.81413	2.25e-06	0.00624639
NAP1L4	2.15203	1.5663	2.95681	2.27e-06	0.000166401
SPP1	1.13238	1.07549	1.19228	2.28e-06	4.89e-05
EPO	1.23125	1.12944	1.34224	2.31e-06	0.00756746
SLC52A2	1.49029	1.2625	1.75919	2.43e-06	4.21e-05
PTTG1	1.35316	1.19321	1.53456	2.45e-06	5.55e-05
TRAPPC4	1.83458	1.42484	2.36214	2.53e-06	0.000915849
GPRC5D	2.07653	1.53119	2.8161	2.59e-06	0.0357151
NUP85	1.82485	1.42004	2.34505	2.6e-06	6.11e-05
PA2G4	1.906	1.45639	2.4944	2.62e-06	6.13e-05
TARS1	1.80665	1.41141	2.31257	2.66e-06	0.00207972
BIRC5	1.32181	1.17646	1.48512	2.68e-06	0.000160714
WDR12	2.0608	1.52363	2.78736	2.69e-06	0.00499387
RSPO4	1.99942	1.49694	2.67058	2.71e-06	0.154605
MBOAT7	1.79631	1.40601	2.29496	2.78e-06	0.000733849
POLR3G	1.97326	1.48489	2.62226	2.8e-06	0.0225239
ITGB1BP1	1.82542	1.41907	2.34812	2.81e-06	0.000133888
MYBL2	1.25668	1.14206	1.38281	2.84e-06	0.00297072
RNF220	2.15862	1.56418	2.97896	2.84e-06	0.00369728
METTL21A	2.09276	1.53589	2.85154	2.89e-06	1.1e-05
MCM6	1.45937	1.24557	1.70986	2.91e-06	0.000525405
RIT1	1.68179	1.35249	2.09125	2.93e-06	0.00273356
RPF2	1.96786	1.48141	2.61403	2.97e-06	0.000231733
GTDC1	2.35488	1.64399	3.37319	2.99e-06	0.00143039
C5orf58	1.48359	1.2572	1.75073	3.02e-06	0.382555
MED10	1.71017	1.3652	2.14229	3.04e-06	2.45e-05
CCNF	1.58822	1.30776	1.92884	3.06e-06	0.00212257
ETV5	1.48822	1.25932	1.75874	3.07e-06	0.00326791
B3GAT3	1.81342	1.41223	2.32857	3.08e-06	1.9e-06
RARS1	2.289	1.61638	3.24151	3.09e-06	0.000255001
CCT7	2.04106	1.51241	2.75449	3.09e-06	0.0015415
SSRP1	1.81765	1.41399	2.33656	3.11e-06	0.000742229
LDAH	2.07576	1.52701	2.8217	3.13e-06	0.000177497
EBNA1BP2	1.96773	1.48042	2.61544	3.13e-06	0.000764889
CTSV	1.30988	1.16928	1.46739	3.17e-06	0.00756895
REXO4	1.93179	1.4643	2.54854	3.2e-06	6.73e-05
GTF3C2	1.89822	1.44941	2.486	3.21e-06	1.59e-05
RRP12	1.68166	1.35119	2.09295	3.22e-06	0.0012759
CBX3	1.82419	1.41627	2.3496	3.24e-06	0.000303105
CCT4	1.93774	1.46643	2.56051	3.28e-06	0.0015006
E2F6	1.92813	1.46199	2.54291	3.32e-06	0.000692384
TONSL	1.59623	1.31045	1.94434	3.38e-06	0.000331974
STMN1	1.39889	1.21417	1.61171	3.39e-06	0.0002455
AP5Z1	1.86249	1.43222	2.42203	3.48e-06	0.000980703
NAT10	1.98915	1.4876	2.65978	3.5e-06	2.68e-05
BOD1	2.01091	1.49693	2.70137	3.51e-06	0.00066457
CENPL	1.59649	1.31	1.94563	3.55e-06	0.000204564
TARDBP	2.62506	1.74545	3.94793	3.57e-06	0.0031764
MELK	1.38328	1.20589	1.58675	3.59e-06	0.000891463
RNF145	1.51031	1.26847	1.79824	3.64e-06	5.49e-06
RAMP3	0.723551	0.630926	0.829773	3.66e-06	5.96e-05
TRAPPC3	2.27164	1.6046	3.21599	3.73e-06	0.00143878
IQGAP3	1.416	1.22197	1.64083	3.73e-06	0.00193935
TMEM234	1.83986	1.42101	2.38217	3.73e-06	0.00022941
MSANTD3	1.6816	1.3492	2.09589	3.74e-06	0.000103877
PFN2	1.28146	1.1536	1.42348	3.76e-06	0.00652805
CAPN10	2.09662	1.53186	2.86959	3.78e-06	0.00123155
NUP43	1.84946	1.42485	2.40059	3.83e-06	0.00457389
EIF2B1	2.27781	1.60639	3.22988	3.84e-06	0.0165336
EXO1	1.46955	1.24803	1.7304	3.88e-06	6.41e-05
GDI2	2.19078	1.57046	3.05612	3.88e-06	0.00112867
PPIA	2.03013	1.50302	2.74211	3.9e-06	0.00201708
CCT3	1.73812	1.37449	2.19795	3.91e-06	0.000125497
SPATS2	1.63239	1.3256	2.01018	3.96e-06	0.000368751
CHAC2	1.88549	1.44017	2.4685	3.96e-06	0.00230095
TMEM67	1.93869	1.46318	2.56874	4.01e-06	0.0215404
ABCF2	1.88815	1.44088	2.47427	4.07e-06	0.000825129
SEC61A1	1.88045	1.43746	2.45997	4.08e-06	1.38e-05
DDIAS	1.80855	1.40546	2.32725	4.11e-06	0.0192809
RIMS3	1.84928	1.42346	2.40248	4.14e-06	0.0342967
AHSA1	2.03159	1.5021	2.74773	4.21e-06	4.16e-05
PGD	1.51813	1.27077	1.81362	4.21e-06	0.00197042
SLC7A11	1.32931	1.17748	1.5007	4.22e-06	0.000185295
TBX19	1.88417	1.43839	2.4681	4.24e-06	0.000515436
ORC1	1.43673	1.23086	1.67704	4.38e-06	0.000961191
ZDHHC18	1.9062	1.44739	2.51046	4.39e-06	0.000255044
ATP1B3	1.41824	1.22137	1.64685	4.59e-06	0.000181616
UBE2L3	2.0064	1.48961	2.70247	4.59e-06	0.00165896
EFTUD2	1.80674	1.40236	2.32771	4.74e-06	0.000217502
C1orf216	1.66315	1.33749	2.06811	4.75e-06	0.00412669
WDR4	1.69416	1.35166	2.12346	4.76e-06	0.000787006
KIF4A	1.34313	1.18361	1.52415	4.8e-06	0.000635677
SMOX	1.36977	1.19692	1.56758	4.84e-06	0.000439605
ATP13A2	1.55022	1.28437	1.87111	4.94e-06	0.00306343
YTHDF2	2.23701	1.5833	3.16061	4.98e-06	0.00199946
GARS1	1.81807	1.40643	2.35018	5.02e-06	0.00316149
C1orf52	1.9618	1.46865	2.62055	5.07e-06	1.33e-05
RCOR2	1.48625	1.25354	1.76216	5.09e-06	0.0783101
WDHD1	1.57472	1.29536	1.91432	5.18e-06	0.000483325
SRRT	1.98479	1.47781	2.66568	5.23e-06	0.00956298
ZNF485	1.94278	1.45989	2.58541	5.24e-06	0.00856784
NME6	2.13671	1.54111	2.9625	5.26e-06	0.00409879
PRPF38A	1.84964	1.41947	2.41018	5.27e-06	0.00234436
ATP6V0B	1.81837	1.40574	2.35213	5.28e-06	0.00102495
TREM1	1.43109	1.22647	1.66985	5.29e-06	0.00473537
CYP26B1	1.35828	1.19048	1.54973	5.32e-06	0.0390057
CWC27	2.00693	1.48679	2.70904	5.33e-06	0.00448665
LMNB2	1.48608	1.25294	1.76259	5.37e-06	0.0317806
YTHDF1	2.21251	1.57137	3.11524	5.4e-06	0.00336247
PSMB2	1.95984	1.46647	2.6192	5.43e-06	0.000136052
SKA3	1.44263	1.23185	1.68947	5.43e-06	0.00107246
VPS72	1.61268	1.31244	1.98161	5.45e-06	0.000713317
DNTTIP2	2.12513	1.53536	2.94144	5.49e-06	0.00139576
CKS2	1.46158	1.24091	1.7215	5.5e-06	0.0112878
H2AZ1	1.52906	1.27297	1.83667	5.61e-06	0.000177277
KIF18B	1.3696	1.19572	1.56877	5.62e-06	0.00115742
PRELID2	1.79148	1.39266	2.30452	5.68e-06	0.000112345
SPDL1	1.61019	1.31072	1.97808	5.7e-06	5.93e-05
KIF15	1.45808	1.23887	1.71607	5.71e-06	0.00119735
CHODL	1.40557	1.21319	1.62846	5.81e-06	0.27317
SRSF2	1.98144	1.47426	2.66311	5.82e-06	0.000320337
FOXK2	1.79147	1.39219	2.30525	5.85e-06	0.00320846
HDGF	1.97953	1.47332	2.65967	5.85e-06	0.000491062
BRK1	2.10046	1.52369	2.89556	5.87e-06	1.57e-05
ZWINT	1.37425	1.19768	1.57684	5.87e-06	0.000193276
RAD1	1.81837	1.40384	2.3553	5.91e-06	2.23e-05
HSPA14	1.86443	1.42381	2.44142	5.94e-06	0.00804389
ASF1A	1.78459	1.38862	2.29348	6.04e-06	0.0240976
NUP155	1.71766	1.35883	2.17125	6.05e-06	0.00087289
MAD2L1	1.47145	1.24474	1.73946	6.06e-06	0.00317937
TRMT6	1.81412	1.40153	2.34816	6.07e-06	0.000197068
PHOSPHO2	1.93773	1.45439	2.58171	6.22e-06	0.000143856
KIF23	1.41717	1.21824	1.64859	6.25e-06	0.00747619
ERI3	1.88412	1.43119	2.48038	6.31e-06	2.68e-06
AP1S3	1.80118	1.39517	2.32535	6.32e-06	0.00461043
PPIH	1.76198	1.37783	2.25324	6.35e-06	7.31e-06
PES1	1.72698	1.36227	2.18933	6.36e-06	4.84e-08
PDRG1	1.75065	1.37269	2.23268	6.4e-06	0.000200693
CIT	1.93435	1.45217	2.57664	6.48e-06	4.54e-05
GIT1	1.68722	1.34407	2.11798	6.52e-06	0.000831659
PAK1IP1	1.8016	1.39464	2.32731	6.6e-06	0.00148995
GPRIN1	1.50904	1.26168	1.8049	6.65e-06	0.00136771
CNOT9	1.80369	1.39504	2.33205	6.8e-06	0.00117583
B4GALT2	1.81941	1.40176	2.36149	6.85e-06	4.22e-05
TMEM185B	1.72011	1.35782	2.17905	6.96e-06	0.000880307
CPSF6	1.81865	1.40113	2.36059	6.97e-06	0.00310295
DDX1	2.12398	1.52906	2.95037	7.04e-06	0.00599527
COLGALT1	1.68897	1.34368	2.12299	7.07e-06	0.0014218
IQCC	1.80604	1.39532	2.33765	7.11e-06	4.46e-06
ANP32B	1.76869	1.37888	2.26871	7.15e-06	0.0111849
E2F5	1.65658	1.32885	2.06514	7.2e-06	0.00334186
RAE1	1.88209	1.42779	2.48092	7.23e-06	0.00029863
ERGIC3	2.02633	1.48842	2.75864	7.24e-06	3.18e-05
ISG20L2	1.78411	1.38542	2.29754	7.25e-06	0.00280587
FZD7	1.36696	1.19241	1.56706	7.3e-06	0.00908283
IPO13	1.9993	1.47698	2.70635	7.31e-06	0.000277164
MAST2	1.69258	1.34479	2.13032	7.32e-06	0.00248459
SAMD1	1.74397	1.36743	2.22418	7.41e-06	0.00014011
ZBTB17	2.0812	1.51022	2.86806	7.48e-06	0.000711708
DENR	1.90985	1.43897	2.53482	7.48e-06	0.000290906
MCM8	1.75544	1.37226	2.24561	7.51e-06	3.28e-05
UTP4	1.83187	1.40548	2.38761	7.54e-06	0.0125467
SOCS2	0.686813	0.582631	0.809624	7.6e-06	2.23e-06
WDR92	2.78723	1.77871	4.36757	7.72e-06	0.000503994
MRPL3	2.05199	1.49754	2.81172	7.72e-06	0.000579064
NPM1	1.66311	1.33066	2.07862	7.8e-06	0.000204174
KMT5A	1.90599	1.43638	2.52914	7.86e-06	0.0026232
CDK1	1.34074	1.17893	1.52476	7.88e-06	0.000114123
MSH2	1.7275	1.35885	2.19616	8.05e-06	0.00584174
TXLNA	1.91803	1.44093	2.55311	8.08e-06	0.00263761
MARS1	1.79319	1.38725	2.3179	8.22e-06	0.00288908
TXNL4A	1.76787	1.37608	2.27122	8.3e-06	0.00164995
MTFR2	1.54782	1.27726	1.8757	8.34e-06	0.00388524
PPT1	1.56554	1.28541	1.90672	8.35e-06	0.00407877
ADA	1.57513	1.28968	1.92375	8.44e-06	0.0329513
HOXD10	1.57646	1.29029	1.92611	8.44e-06	0.00160495
SLC36A1	1.63275	1.31586	2.02596	8.46e-06	0.000807541
ST6GALNAC4	1.44836	1.23044	1.70489	8.49e-06	0.001213
FKBP1A	1.76579	1.37475	2.26807	8.51e-06	4.11e-05
EIF3CL	4.16102	2.22063	7.79692	8.59e-06	0.000146597
MACROH2A1	1.82271	1.39913	2.37453	8.63e-06	0.000230577
GSR	1.5244	1.26594	1.83564	8.68e-06	0.00048634
TRNP1	1.22334	1.11934	1.33702	8.72e-06	0.018069
LCLAT1	1.82746	1.40093	2.38385	8.75e-06	0.0136591
ARL8B	1.97525	1.46319	2.66653	8.75e-06	0.015097
ZNF131	1.89424	1.42925	2.51051	8.78e-06	0.00395299
ECT2	1.36218	1.1886	1.56112	8.82e-06	0.00238762
UPF3B	1.64513	1.32067	2.0493	8.93e-06	4.29e-06
RAC1	1.7685	1.37501	2.2746	8.99e-06	0.000168942
RACGAP1	1.42521	1.21879	1.66658	9.05e-06	0.00140302
ZBTB40	1.79669	1.38702	2.32736	9.09e-06	0.000391686
EEF1E1	1.56888	1.28584	1.91422	9.13e-06	9.24e-05
CDC25A	1.45764	1.23412	1.72165	9.13e-06	0.00116224
CCDC34	1.44777	1.22936	1.705	9.22e-06	0.000307184
E2F2	1.58438	1.29268	1.9419	9.3e-06	5.36e-05
PPP1CB	1.83037	1.401	2.39133	9.33e-06	0.00015849
TICRR	1.74742	1.36517	2.23672	9.37e-06	0.000418608
MAPKAPK5	2.24182	1.56844	3.2043	9.44e-06	0.00106799
YEATS2	1.68422	1.33728	2.12117	9.45e-06	5.36e-06
CDCA4	1.52122	1.26342	1.83161	9.51e-06	0.00563946
EIPR1	1.83332	1.40179	2.39768	9.57e-06	0.00904804
DDN	3.40705	1.97936	5.86453	9.68e-06	0.130398
CHRAC1	1.81938	1.39555	2.37193	9.73e-06	0.0348614
NSUN4	2.05567	1.4936	2.82926	9.79e-06	0.000886602
ETF1	2.11664	1.51805	2.95127	9.81e-06	0.000400396
TCEANC2	2.23826	1.56588	3.19937	9.86e-06	0.0151759
REEP4	1.50768	1.2567	1.80878	9.89e-06	0.00280609
KIF11	1.4102	1.21076	1.64248	9.95e-06	0.000349177
PTP4A2	1.81605	1.39373	2.36634	9.95e-06	0.000219669
GMPS	1.69268	1.34011	2.13801	1e-05	0.0141226
TPM3	1.74876	1.36444	2.24134	1.01e-05	0.0232658
SUB1	1.63464	1.31399	2.03354	1.03e-05	0.0079498
MMS22L	2.10142	1.51076	2.923	1.03e-05	0.0131245
FAM136A	1.82784	1.39795	2.38994	1.04e-05	0.00733009
DYNLL1	1.96732	1.45587	2.65846	1.06e-05	0.00255559
CDCA5	1.37566	1.1936	1.58549	1.07e-05	0.000143606
CDC45	1.39668	1.20368	1.62062	1.07e-05	0.0180677
BBS7	1.75685	1.36704	2.25781	1.07e-05	0.00112943
YIF1B	1.69995	1.34224	2.153	1.07e-05	0.000631228
ZCCHC17	1.87172	1.41582	2.47442	1.08e-05	0.00494645
PNO1	1.98505	1.46253	2.69426	1.09e-05	0.0669057
FBXO30	1.83432	1.39985	2.40364	1.09e-05	9.89e-05
GPATCH3	1.8675	1.41369	2.46698	1.1e-05	0.00807643
KIFC1	1.31605	1.1644	1.48747	1.1e-05	1.35e-05
CSE1L	1.75307	1.36482	2.25176	1.11e-05	0.000309263
RBM22	2.2932	1.58376	3.32043	1.11e-05	0.0297512
RBM14	2.09189	1.50493	2.90777	1.12e-05	0.000318421
SPDYA	5.37314	2.53737	11.3782	1.12e-05	0.152681
POLR2G	1.95783	1.45065	2.64233	1.12e-05	0.000542277
PPME1	1.96484	1.4534	2.65625	1.13e-05	0.0143863
FANCE	1.51524	1.25867	1.82411	1.13e-05	0.00204126
ZNF691	1.8518	1.40636	2.43833	1.14e-05	0.000225188
MARCKSL1	1.34966	1.18051	1.54305	1.14e-05	0.000198638
CAP1	1.83793	1.40041	2.41214	1.15e-05	0.00274691
BMS1	2.00887	1.47085	2.74369	1.16e-05	0.00592364
RAB32	1.56469	1.28095	1.91127	1.16e-05	0.000606358
POLA1	1.80036	1.38424	2.34158	1.16e-05	0.026506
PACC1	1.69054	1.3367	2.13804	1.18e-05	0.000451619
UBE2C	1.28153	1.14694	1.43192	1.18e-05	0.0400109
CLTA	1.77806	1.37446	2.30018	1.18e-05	2.53e-05
RAD54L	1.51185	1.25657	1.81898	1.18e-05	0.000727169
DHX37	1.80985	1.38783	2.3602	1.19e-05	0.000700408
SHCBP1	1.45447	1.22988	1.72007	1.2e-05	0.0198423
KIF2A	1.80895	1.38728	2.35878	1.2e-05	2.64e-05
CEP41	2.20727	1.54841	3.14648	1.2e-05	0.0126686
STAM	1.79291	1.38042	2.32865	1.2e-05	0.0124562
MTBP	2.04974	1.4863	2.82677	1.21e-05	0.0123921
MKI67	1.3428	1.17675	1.53229	1.21e-05	0.00663293
CEP131	1.56752	1.28165	1.91715	1.21e-05	0.00122508
CD58	1.51622	1.25831	1.82701	1.21e-05	3.92e-05
P2RY6	1.41436	1.21088	1.65203	1.22e-05	0.0630612
IFT172	1.84993	1.40402	2.43745	1.23e-05	0.000515146
CNOT6	1.66637	1.32511	2.09552	1.26e-05	0.000224605
CKAP2L	1.45756	1.2308	1.7261	1.26e-05	0.0030638
TMEM115	2.16534	1.53035	3.06382	1.28e-05	7.61e-06
USB1	1.89633	1.42246	2.52805	1.29e-05	0.000226507
TRIM54	1.29065	1.15082	1.44746	1.3e-05	0.0027154
ITGB3BP	1.74345	1.35787	2.23852	1.31e-05	0.000959332
SNRPA	1.63011	1.30852	2.03073	1.31e-05	3.61e-05
CDC25B	1.41578	1.21081	1.65544	1.32e-05	0.00123577
FTSJ3	1.85994	1.40691	2.45883	1.32e-05	0.000482639
TRNAU1AP	1.80778	1.38493	2.35972	1.33e-05	5.21e-05
NABP2	1.69	1.33434	2.14045	1.35e-05	8.23e-05
STK25	2.00216	1.46446	2.7373	1.36e-05	0.00406095
MRPL17	1.76153	1.3649	2.27343	1.36e-05	0.00294267
KNOP1	1.98892	1.45893	2.71143	1.37e-05	0.000659711
ZNF346	2.20051	1.54222	3.13978	1.37e-05	0.00273221
CC2D1B	1.95788	1.44634	2.65033	1.37e-05	0.00134084
ADH4	0.894219	0.85026	0.940451	1.38e-05	0.00038116
CDC123	1.78911	1.37629	2.32574	1.38e-05	0.000929981
DR1	1.70414	1.34	2.16724	1.39e-05	7.49e-05
RRM2	1.37701	1.19196	1.59079	1.39e-05	0.00157263
NRDC	2.03317	1.47611	2.80046	1.4e-05	0.000616402
NAP1L1	1.52302	1.25953	1.84162	1.42e-05	0.00268057
FAF1	1.99541	1.46067	2.72592	1.42e-05	0.00216003
ZNF286A	2.55593	1.67221	3.90667	1.46e-05	0.00778769
TM2D1	1.93191	1.4344	2.60198	1.46e-05	8.46e-06
DSCC1	1.54823	1.27051	1.88666	1.47e-05	0.0120807
CDC7	1.45451	1.22779	1.72309	1.47e-05	0.000642905
BRSK1	1.82471	1.39002	2.39533	1.48e-05	1.64e-05
JMJD6	1.70791	1.34057	2.17592	1.48e-05	0.0206035
MAMSTR	1.4672	1.23354	1.74513	1.48e-05	0.00033629
SAC3D1	1.56802	1.27923	1.922	1.48e-05	8.12e-06
SMYD5	1.69513	1.33491	2.15256	1.49e-05	0.000770918
C14orf119	1.99848	1.46068	2.7343	1.5e-05	0.000540073
TIMMDC1	2.10752	1.50376	2.95368	1.5e-05	0.0015068
RHEBL1	1.72482	1.34745	2.20788	1.51e-05	0.0103448
YRDC	2.10247	1.50149	2.94399	1.52e-05	0.000174228
BCAT1	1.41176	1.20755	1.65049	1.52e-05	0.000309039
SAE1	1.64915	1.31466	2.06876	1.52e-05	0.000428172
PABPC4	1.79444	1.37677	2.33881	1.52e-05	0.0231896
ZMYM4	1.69004	1.33229	2.14386	1.53e-05	0.00656449
DNAJC8	1.89467	1.41819	2.53123	1.53e-05	0.00124378
POLQ	1.70392	1.33824	2.16953	1.53e-05	0.00185685
PGAM5	1.91934	1.42803	2.57968	1.55e-05	0.00425652
RBL1	1.55561	1.27291	1.90108	1.57e-05	0.00525309
NT5DC2	1.31378	1.16071	1.48704	1.57e-05	0.00640088
INTS13	1.71834	1.34395	2.19703	1.58e-05	0.000954019
TMEM201	1.63652	1.3086	2.04662	1.58e-05	0.113436
AGFG1	1.71045	1.34051	2.18248	1.58e-05	0.000182863
MRPL9	1.61844	1.30059	2.01396	1.59e-05	0.00197597
UAP1L1	1.30902	1.15833	1.47933	1.59e-05	0.0272395
XRCC2	1.57364	1.28076	1.93349	1.6e-05	0.00592123
NUP62	1.6702	1.323	2.1085	1.6e-05	0.00567946
FABP6	1.33645	1.17145	1.52469	1.61e-05	0.000178619
SNX5	1.93822	1.43484	2.61822	1.61e-05	0.00532733
HMGA1	1.34105	1.17362	1.53238	1.61e-05	0.000253029
NAA40	1.60909	1.29627	1.9974	1.61e-05	0.00169546
CLCN2	1.8205	1.38632	2.39066	1.63e-05	7.08e-05
PRKCD	1.48891	1.24229	1.78449	1.65e-05	0.00323159
EIF2S2	1.86733	1.4053	2.48128	1.66e-05	2.68e-05
ZNHIT6	1.83249	1.39059	2.41482	1.69e-05	0.00374048
SSR3	1.84578	1.39605	2.44038	1.7e-05	7.16e-05
FTSJ1	1.72355	1.34473	2.20908	1.72e-05	0.000179635
DCTN2	1.80227	1.37779	2.35753	1.72e-05	0.00336154
DKC1	1.65447	1.31502	2.08153	1.73e-05	0.0280118
TMEM17	2.01376	1.46334	2.77119	1.73e-05	0.00532847
IARS1	1.58467	1.28453	1.95494	1.73e-05	0.00071335
SLC38A6	1.68287	1.32715	2.13395	1.74e-05	0.0105907
SRPRB	1.94508	1.43573	2.63511	1.75e-05	1.86e-05
NCAPH	1.42751	1.21339	1.6794	1.77e-05	0.00255987
BRD9	1.76024	1.35967	2.27883	1.77e-05	1.22e-05
GPATCH4	1.66759	1.32009	2.10656	1.79e-05	0.00204421
TRAIP	1.48102	1.23771	1.77216	1.8e-05	0.00183028
POP1	1.82877	1.38774	2.40997	1.81e-05	0.046137
MPZL1	1.51603	1.25338	1.83373	1.81e-05	0.0202158
SRM	1.586	1.2844	1.95842	1.82e-05	0.000275409
USP39	1.90833	1.41994	2.56471	1.83e-05	0.000340261
PHF5A	1.85854	1.39941	2.46829	1.86e-05	0.000432102
DDX55	1.82126	1.38379	2.39704	1.89e-05	0.000557882
SLC39A10	1.47571	1.23471	1.76376	1.89e-05	0.00235896
B3GNTL1	1.67619	1.32286	2.1239	1.9e-05	0.000740483
TACC3	1.40095	1.20034	1.63509	1.9e-05	0.000981801
CDC25C	1.39569	1.19783	1.62624	1.92e-05	0.000762675
ZNF544	1.8176	1.38183	2.39079	1.93e-05	0.00331206
TRMT10C	2.09299	1.49141	2.93721	1.94e-05	0.00378285
CUL2	1.84707	1.39384	2.44768	1.94e-05	0.00917491
FHL3	1.51295	1.25115	1.82953	1.94e-05	0.000593358
TFAP4	1.94818	1.43457	2.64568	1.95e-05	0.0176572
MED6	2.09691	1.49251	2.94606	1.97e-05	0.00213236
RAB10	1.62385	1.29968	2.02888	1.98e-05	0.00065314
EIF1B	2.06874	1.48141	2.88892	1.99e-05	1.08e-06
FAM98A	2.09037	1.4897	2.93323	1.99e-05	0.027693
PLCB3	1.72733	1.34368	2.22051	2e-05	0.00278212
PHC2	1.73777	1.34804	2.24017	2e-05	0.000191533
COMMD9	1.6268	1.30078	2.03455	2e-05	0.00448491
DHDH	1.3766	1.18851	1.59445	2.01e-05	8.65e-05
AGTRAP	1.52641	1.25672	1.85396	2.01e-05	4.66e-06
CEP19	1.70529	1.33425	2.17952	2.01e-05	0.0166363
SMARCD1	1.66528	1.31712	2.10548	2.03e-05	8.38e-05
CDT1	1.3107	1.15733	1.4844	2.03e-05	0.000135729
PDSS1	1.64955	1.31024	2.07671	2.05e-05	0.00504126
DEAF1	1.68672	1.32608	2.14545	2.05e-05	0.00336397
NRAS	1.63606	1.30439	2.05207	2.05e-05	0.00355187
BICD1	1.82885	1.38516	2.41467	2.06e-05	0.000641582
NUP205	1.60018	1.28879	1.98679	2.06e-05	0.00148014
ATAD3A	1.62629	1.30008	2.03435	2.07e-05	0.00498006
BUB1B	1.38952	1.19423	1.61674	2.07e-05	0.024336
YIPF1	2.17836	1.522	3.11778	2.08e-05	0.00717734
VPS26A	1.89156	1.41019	2.53724	2.1e-05	0.000875142
UIMC1	1.96285	1.43844	2.67844	2.12e-05	0.000263361
TMEM126A	2.19505	1.52773	3.15385	2.12e-05	0.00176217
CARS2	1.82379	1.38225	2.40637	2.15e-05	0.000375613
MPP2	1.87922	1.40471	2.51403	2.15e-05	0.0824457
IGSF3	1.2931	1.14848	1.45592	2.16e-05	0.0111071
BCL10	1.72012	1.33925	2.20932	2.16e-05	4e-05
MAPT	1.51311	1.24974	1.83198	2.19e-05	0.00208108
WASF1	1.4346	1.21439	1.69475	2.19e-05	0.00277126
CASKIN1	2.39572	1.60037	3.58635	2.19e-05	0.753488
UBXN2A	1.89537	1.41063	2.54668	2.21e-05	0.000298063
TAF1B	1.73421	1.34465	2.23664	2.22e-05	0.00135683
CCDC163	1.58011	1.27879	1.95242	2.26e-05	3.77e-05
NUDCD1	1.76281	1.35615	2.2914	2.27e-05	0.010693
SERBP1	1.98073	1.44377	2.71739	2.27e-05	0.00926396
FAM161A	1.80854	1.37487	2.379	2.28e-05	0.00736451
PRDX1	1.63345	1.30162	2.04987	2.28e-05	0.00431027
TPRA1	2.45251	1.61918	3.71474	2.29e-05	0.000192774
SF3B6	1.9977	1.45023	2.75185	2.29e-05	0.000569939
GTF3C6	1.59347	1.28433	1.97702	2.3e-05	0.00222322
NDUFAF2	1.93942	1.42716	2.63554	2.31e-05	0.000309432
CDK16	1.55727	1.2685	1.91178	2.31e-05	0.000196142
CALCR	1.73109	1.34249	2.23216	2.33e-05	0.00218147
EIF1AD	2.24272	1.5423	3.26121	2.36e-05	3.54e-05
MAN1B1	1.82563	1.38105	2.41332	2.37e-05	0.000484806
ATRIP	2.10208	1.48936	2.96686	2.38e-05	0.00337216
CCNA2	1.27392	1.13861	1.42531	2.38e-05	0.00480428
MRPS23	1.74553	1.34804	2.26024	2.39e-05	0.00834905
MPV17	1.53168	1.25679	1.86669	2.39e-05	1.67e-06
ZNF248	1.90212	1.41139	2.56348	2.41e-05	0.00926479
MASTL	1.63472	1.30133	2.05354	2.41e-05	0.000629343
DIRAS2	1.49469	1.24034	1.8012	2.41e-05	0.0480053
CENPH	1.5016	1.24341	1.8134	2.41e-05	1.2e-05
PARS2	1.83983	1.38641	2.44153	2.41e-05	0.00401584
MED22	1.6728	1.31746	2.12397	2.41e-05	0.00200933
LRP12	1.4988	1.24207	1.8086	2.43e-05	0.0670779
LCAT	0.781512	0.696949	0.876335	2.45e-05	0.00010311
NASP	1.58589	1.28002	1.96484	2.46e-05	0.0251896
HSPD1	1.80293	1.3709	2.37109	2.48e-05	0.0024459
FUBP1	1.58905	1.28118	1.97091	2.5e-05	0.000778227
ILKAP	1.9944	1.44669	2.74946	2.51e-05	1.81e-05
TMEM164	1.49442	1.23969	1.80147	2.51e-05	0.00193641
BZW2	1.59684	1.28437	1.98533	2.52e-05	0.00225195
TUBA1C	1.44374	1.21696	1.71277	2.53e-05	0.000117956
CENPM	1.30015	1.15065	1.46908	2.54e-05	0.000204817
TROAP	1.34117	1.16988	1.53753	2.55e-05	0.00137959
GPD2	1.55358	1.26548	1.90728	2.56e-05	0.00522998
TPGS2	1.53273	1.25635	1.86991	2.56e-05	0.00567687
FUCA2	1.67358	1.31663	2.12731	2.58e-05	0.000175436
TRIM28	1.58359	1.27822	1.96191	2.6e-05	0.00465202
TAF12	1.83371	1.38221	2.4327	2.62e-05	0.000706508
FLVCR1	1.50749	1.24496	1.82537	2.62e-05	0.00247447
NEK2	1.3241	1.16164	1.50928	2.63e-05	0.000392177
IL15RA	1.43697	1.21348	1.70162	2.63e-05	0.000261338
ZC3HAV1	1.92869	1.41962	2.62031	2.66e-05	0.0377904
CNOT11	1.62377	1.29507	2.03591	2.66e-05	0.000583653
DROSHA	1.66329	1.31177	2.10902	2.67e-05	0.0113874
ZNF207	1.88535	1.40239	2.53463	2.67e-05	0.000365399
NUP93	1.69713	1.32574	2.17257	2.7e-05	0.049402
TXNRD1	1.35919	1.17769	1.56866	2.71e-05	0.0861356
NCDN	1.50764	1.24453	1.82637	2.72e-05	0.000143439
RAB7A	2.09026	1.48101	2.95015	2.74e-05	0.00292695
CCDC88A	1.73344	1.34045	2.24164	2.74e-05	0.00332443
TKT	1.3532	1.17481	1.55868	2.75e-05	0.001563
COPS7B	1.83529	1.38175	2.4377	2.76e-05	0.00133828
C20orf27	1.57203	1.27236	1.94228	2.76e-05	0.000154035
ACP1	1.95415	1.42862	2.67302	2.77e-05	0.000111867
PPHLN1	2.02721	1.45656	2.82142	2.79e-05	0.000346773
LIMS2	0.671293	0.557087	0.808912	2.8e-05	0.00543116
PYGO2	1.62895	1.29645	2.04674	2.8e-05	0.0102866
TBL1XR1	1.75514	1.34894	2.28366	2.81e-05	0.00271299
FAM24B	1.4603	1.22316	1.74342	2.82e-05	0.000457959
ACTR5	1.77662	1.35759	2.325	2.82e-05	0.00051201
IER3IP1	1.97011	1.43432	2.70603	2.82e-05	2.04e-05
UROD	1.94049	1.42265	2.64682	2.84e-05	8.81e-05
CACNA1B	2.49298	1.62528	3.82392	2.85e-05	0.564495
TRMT61A	1.83506	1.38093	2.43855	2.85e-05	0.000821791
TMEM120B	2.13111	1.49506	3.03777	2.87e-05	0.000867413
ZC3HC1	2.22096	1.52824	3.22769	2.87e-05	0.00423306
HARBI1	2.19364	1.5182	3.16956	2.87e-05	0.00943335
HECTD3	1.82109	1.37509	2.41174	2.89e-05	0.0231514
AMZ2	1.76179	1.35103	2.29744	2.9e-05	0.0150514
PSMC3IP	1.62193	1.29293	2.03466	2.9e-05	0.00106097
RAD51C	1.70804	1.32891	2.19533	2.91e-05	0.00365921
NUP107	1.66237	1.3099	2.10969	2.91e-05	0.00564664
PARD3	1.63795	1.29962	2.06435	2.92e-05	6.28e-05
KCMF1	2.15103	1.502	3.08051	2.92e-05	0.036938
RNF186	1.81629	1.37291	2.40286	2.92e-05	0.185596
FANCL	1.77304	1.35543	2.31931	2.92e-05	0.000228343
LAPTM4B	1.30358	1.15106	1.4763	2.97e-05	0.000220507
AP4B1	2.18691	1.51467	3.15748	2.97e-05	0.00326538
RPIA	1.71273	1.33039	2.20495	2.98e-05	0.000465744
ERH	1.89338	1.40308	2.55501	2.98e-05	2.27e-05
FTCD	0.855792	0.795449	0.920711	2.99e-05	0.00243805
IK	2.03365	1.45723	2.83808	2.99e-05	0.00438798
UBE2D2	2.07701	1.47349	2.92774	3.01e-05	0.00188337
PRELID3B	1.71292	1.33023	2.20571	3.02e-05	0.0027058
MAP4K2	1.75401	1.34692	2.28414	3.04e-05	0.0101677
CEP85	1.55499	1.26362	1.91355	3.04e-05	0.00172316
STX3	1.45287	1.21891	1.73174	3.05e-05	0.000983628
GRK6	1.81013	1.36946	2.3926	3.06e-05	0.00117328
HOXD9	1.31883	1.15792	1.5021	3.07e-05	0.000358638
EGLN3	1.2666	1.13331	1.41556	3.1e-05	0.00047464
RFC4	1.44744	1.21619	1.72266	3.13e-05	0.00636071
PSMD2	1.71321	1.32968	2.20735	3.13e-05	0.0163033
XPO5	1.67529	1.31402	2.13589	3.13e-05	0.000141787
SSBP1	2.04799	1.46133	2.87018	3.14e-05	0.00948093
SLC25A39	1.77528	1.35482	2.32622	3.16e-05	7.95e-05
RTCA	1.81786	1.37189	2.40881	3.16e-05	0.00256348
GYG1	1.72283	1.33344	2.22594	3.16e-05	0.000207709
FOXK1	1.59882	1.28176	1.99431	3.17e-05	0.00996597
FGF9	3.35877	1.89798	5.94386	3.18e-05	0.00754666
PSMD11	1.84591	1.38279	2.46413	3.2e-05	0.00122217
ADSL	2.70829	1.69326	4.33179	3.21e-05	0.0600298
SNRPD1	1.57123	1.26974	1.94431	3.23e-05	0.000664794
SNAPC2	1.87109	1.39231	2.5145	3.26e-05	0.0125185
BCORL1	1.48569	1.23258	1.79077	3.26e-05	0.00181335
PHF19	1.4503	1.21687	1.72851	3.29e-05	0.00414679
DUSP12	1.68419	1.31682	2.15405	3.29e-05	0.000129017
SASS6	1.62724	1.29311	2.04769	3.3e-05	0.0041321
RNF24	1.52897	1.25127	1.86829	3.3e-05	0.00125551
NCAPD2	1.42084	1.20374	1.67709	3.3e-05	0.0307974
SNRNP40	1.72355	1.33293	2.22865	3.3e-05	0.0113191
LCORL	1.89507	1.40135	2.56272	3.31e-05	0.216776
IKBIP	1.54064	1.25625	1.88941	3.31e-05	0.0020086
SSB	1.70146	1.32379	2.18687	3.32e-05	0.0140279
DAB2	1.33385	1.16413	1.52831	3.35e-05	0.00487533
VPS45	1.7838	1.35703	2.34477	3.35e-05	0.000896815
RAB42	1.40476	1.19635	1.64948	3.35e-05	0.000413223
MAPK7	1.69071	1.31904	2.16712	3.38e-05	0.00115181
LMO4	1.52619	1.24966	1.86393	3.4e-05	0.0863721
LYAR	1.69827	1.32204	2.18156	3.4e-05	0.00464666
TAF9	1.73459	1.33681	2.25073	3.41e-05	0.00790131
TIPIN	1.68621	1.31694	2.15901	3.43e-05	0.000389139
SMIM12	2.23239	1.52671	3.26426	3.44e-05	0.00098862
NAE1	1.91098	1.40662	2.59618	3.44e-05	0.0145931
RRP9	1.72582	1.333	2.23441	3.46e-05	0.00220805
ZMYND19	1.79455	1.36032	2.36739	3.52e-05	0.00523091
SUPT7L	1.89033	1.39798	2.55607	3.53e-05	0.000428826
POLR2H	1.68435	1.31563	2.15641	3.53e-05	0.000133971
XPR1	1.53731	1.25384	1.88488	3.55e-05	0.00634932
GPN2	1.94964	1.42065	2.67559	3.56e-05	0.00441706
YKT6	1.63309	1.29425	2.06065	3.57e-05	0.000164367
ESCO2	1.63511	1.29508	2.06441	3.57e-05	0.00271883
ALYREF	1.49204	1.23408	1.80392	3.6e-05	0.00230433
ARMC9	1.72095	1.33018	2.22651	3.61e-05	0.00927814
FOXO3B	3.2901	1.86989	5.78898	3.61e-05	0.00727425
HAT1	1.75484	1.34385	2.29152	3.62e-05	0.00998674
FOCAD	1.75255	1.34279	2.28734	3.64e-05	0.00608649
CACYBP	1.60426	1.28183	2.00779	3.65e-05	0.0316837
CKAP5	1.61734	1.28727	2.03206	3.66e-05	0.00230238
COMMD8	1.61303	1.28545	2.0241	3.66e-05	0.00432657
FAM156A	952.292	36.6013	24776.7	3.7e-05	0.00597644
HNRNPM	1.85306	1.38232	2.48411	3.7e-05	0.00439267
FOXM1	1.29938	1.14733	1.47157	3.71e-05	0.00226136
SNRPB2	1.82731	1.37211	2.43351	3.72e-05	0.000428654
CDC6	1.32419	1.15868	1.51334	3.76e-05	0.00206341
APEX2	1.76732	1.34786	2.31731	3.8e-05	0.000195356
DNASE1L3	0.779032	0.691737	0.877344	3.82e-05	1.29e-05
COPS8	1.99831	1.43712	2.77863	3.85e-05	0.00139025
FRMD1	1.6861	1.31462	2.16256	3.88e-05	0.00168431
FKBP1C	2.88241	1.74074	4.77286	3.89e-05	0.000292052
FAM83D	1.35287	1.1714	1.56247	3.91e-05	0.00857603
PLBD1	1.25981	1.12842	1.40651	3.96e-05	0.0120354
PIP4P2	1.38056	1.18375	1.6101	3.96e-05	0.048322
HSPA4	1.94349	1.4155	2.66843	3.98e-05	0.00128652
SLC38A1	1.25928	1.12809	1.40572	4e-05	0.00295286
TRMU	1.66328	1.30464	2.12052	4.02e-05	0.000198466
NUP37	1.69448	1.31719	2.17984	4.06e-05	0.000259093
GRB2	1.84319	1.37636	2.46836	4.07e-05	0.00136626
POF1B	1.24182	1.11977	1.37718	4.08e-05	0.0015428
ILF2	1.62297	1.28778	2.04542	4.08e-05	0.000182671
NARS1	1.73748	1.33427	2.26252	4.12e-05	0.0267807
RPF1	1.86923	1.38614	2.52069	4.13e-05	0.00485109
QRFP	3.2811	1.85917	5.79056	4.14e-05	0.0468212
AGBL5	1.59462	1.27569	1.9933	4.16e-05	0.00160768
EXOSC3	2.09414	1.47049	2.98229	4.17e-05	0.00166643
THAP2	2.10226	1.4733	2.99972	4.2e-05	0.00011815
UBAP2	1.64835	1.29772	2.09373	4.21e-05	0.0284173
SRGAP2	1.62495	1.28802	2.05002	4.22e-05	0.00290354
UBE2J2	1.8922	1.39439	2.56775	4.23e-05	0.000967172
MYCBP	1.69956	1.31846	2.19083	4.24e-05	0.000198713
PKNOX1	2.11928	1.47904	3.03668	4.26e-05	0.0231111
EIF2B3	1.98675	1.42999	2.76029	4.28e-05	0.00456087
MTHFD1L	1.48707	1.22965	1.79837	4.28e-05	0.0104972
ZNF785	1.96504	1.42169	2.71604	4.3e-05	0.0161175
KRT17	1.25784	1.12689	1.40401	4.32e-05	0.0041316
RCC1	1.56449	1.26247	1.93878	4.32e-05	0.000881175
SFT2D1	1.60008	1.27721	2.00456	4.35e-05	0.0147105
BMI1	1.72805	1.32937	2.24628	4.36e-05	0.0075294
TIMM9	1.84366	1.37489	2.47226	4.37e-05	0.00335192
TRPC4AP	1.96632	1.42169	2.71959	4.38e-05	0.00241476
NRBP1	1.76885	1.34512	2.32606	4.47e-05	0.00412645
EIF2S1	1.9874	1.42909	2.76382	4.47e-05	0.00705228
SYS1	1.97944	1.42599	2.7477	4.49e-05	0.0223764
NUDC	1.67179	1.30608	2.13991	4.5e-05	0.00186255
GDPD1	1.5781	1.26751	1.96479	4.51e-05	0.000404265
EFNA3	1.38583	1.18476	1.62103	4.51e-05	0.00482841
RPP38	1.97838	1.42544	2.74582	4.51e-05	0.00128369
NDRG3	1.49582	1.2327	1.81511	4.52e-05	0.00528575
RPGRIP1L	2.23056	1.51709	3.27956	4.52e-05	0.0314402
POLR3F	1.93848	1.4103	2.66447	4.54e-05	0.00179706
ASAP1	1.44691	1.21153	1.72801	4.54e-05	0.035439
GAD1	1.647	1.29583	2.09336	4.54e-05	0.276001
EMC1	1.68012	1.30917	2.15618	4.57e-05	0.000226359
C4orf46	1.59521	1.27433	1.9969	4.59e-05	0.00653692
PKIB	1.24343	1.1197	1.38084	4.62e-05	0.00529783
ALG3	1.86392	1.3813	2.51516	4.65e-05	0.00104288
HSF2	1.60583	1.27852	2.01694	4.65e-05	0.00076139
LARP4B	1.69	1.31279	2.17559	4.66e-05	0.00103134
NAT9	1.65401	1.29821	2.10731	4.66e-05	5.13e-05
RTL8A	1.39119	1.18677	1.63082	4.66e-05	8.69e-05
NDRG1	1.29757	1.14463	1.47093	4.68e-05	0.00696814
FHOD3	1.38612	1.18449	1.62207	4.68e-05	0.126456
VPS35	1.66051	1.30075	2.11978	4.69e-05	0.00283575
XRCC5	1.82521	1.36612	2.43859	4.69e-05	0.000721325
GAN	2.64244	1.65479	4.21955	4.72e-05	0.00210472
CFHR4	0.841675	0.774611	0.914546	4.73e-05	0.000234364
TXNDC9	1.85968	1.37921	2.50752	4.74e-05	0.00474182
RGS20	2.17199	1.49471	3.15614	4.74e-05	0.00103973
METTL2A	1.97471	1.42273	2.74085	4.75e-05	0.00298991
FAM118B	1.82477	1.36555	2.43843	4.78e-05	0.00548603
CDKL3	5.95755	2.52047	14.0817	4.78e-05	0.00361286
TALDO1	1.52693	1.24508	1.87259	4.8e-05	0.000915546
KATNA1	1.83747	1.37027	2.46396	4.82e-05	0.000315234
AAMP	1.98464	1.42595	2.76222	4.83e-05	0.000322828
RNFT2	1.65932	1.29952	2.11875	4.89e-05	0.00051845
TPI1	1.65484	1.29739	2.11078	4.97e-05	0.00167478
GSDME	1.40916	1.19389	1.66324	5.01e-05	0.000898352
CDC42	1.84978	1.37408	2.49018	5.01e-05	0.00301072
EIF2S3B	2.23243	1.51426	3.2912	5.01e-05	0.0512363
ADAM9	1.36681	1.17517	1.5897	5.03e-05	0.000277457
SAMD13	1.95849	1.41509	2.71056	5.04e-05	4.18e-05
AGAP3	1.89002	1.38897	2.57182	5.11e-05	0.00591545
ARHGEF39	1.58566	1.26862	1.98194	5.11e-05	0.00163703
SFR1	1.64923	1.2946	2.10101	5.12e-05	0.00232978
RTKN2	1.75844	1.33798	2.31105	5.16e-05	0.014674
BARD1	1.57764	1.26513	1.96734	5.17e-05	0.0238923
RNF25	2.03116	1.44121	2.86261	5.17e-05	0.00184204
HMGXB3	1.83522	1.36758	2.46277	5.21e-05	0.00334678
EWSR1	1.91572	1.39816	2.62487	5.22e-05	0.000109971
ATG3	1.96745	1.41735	2.73107	5.24e-05	0.0414485
AK6	2.15817	1.48655	3.13321	5.25e-05	0.00195774
CCDC110	2.15858	1.48669	3.13413	5.25e-05	0.70733
POMGNT1	1.83285	1.36636	2.4586	5.28e-05	0.000585696
PIAS2	2.0786	1.45787	2.96364	5.28e-05	0.00496397
CENPW	1.33645	1.16115	1.5382	5.28e-05	0.00377319
RABGGTB	1.76226	1.33894	2.31942	5.29e-05	0.000129091
TSEN34	1.85171	1.37348	2.49644	5.3e-05	0.00345538
AKIRIN1	1.62891	1.28567	2.06379	5.32e-05	0.017228
C5orf34	1.66192	1.29901	2.12622	5.32e-05	0.00139308
SCAMP4	1.70216	1.31508	2.20318	5.33e-05	0.079969
DEPDC1B	1.30033	1.14472	1.4771	5.38e-05	0.00361427
KCTD6	1.54683	1.25165	1.91162	5.4e-05	0.00880348
LYPLA2	1.84308	1.36971	2.48004	5.41e-05	2.4e-06
PON1	0.870867	0.814326	0.931334	5.42e-05	0.00222636
ZBED8	1.64098	1.29023	2.08708	5.42e-05	0.000783159
RPUSD3	1.86332	1.3773	2.52084	5.44e-05	3.55e-05
PDCL3	1.68276	1.30681	2.16687	5.48e-05	0.000420004
STARD3NL	1.56486	1.25883	1.94529	5.51e-05	0.000854617
PLXNA1	1.40878	1.19262	1.66413	5.52e-05	0.00633523
HAUS1	1.55143	1.25322	1.92061	5.52e-05	0.00402756
RALA	1.78972	1.34866	2.37502	5.53e-05	0.000391608
POLR3C	1.64049	1.28941	2.08716	5.61e-05	0.000145879
UBAP2L	1.57867	1.26421	1.97135	5.61e-05	0.00404124
TMEM267	1.50439	1.23328	1.8351	5.62e-05	0.00176482
EXOSC2	1.79723	1.35115	2.3906	5.64e-05	0.0232582
POLR3A	1.90721	1.39281	2.61158	5.67e-05	0.000680686
B4GALT3	1.6824	1.30588	2.1675	5.71e-05	0.000154627
SMARCAL1	1.78294	1.34522	2.36309	5.74e-05	0.000370105
DDX27	1.76266	1.33733	2.32325	5.74e-05	0.00207374
CENPF	1.31361	1.15012	1.50033	5.76e-05	0.00567228
ELOVL3	1.44575	1.20804	1.73023	5.77e-05	0.00390675
YWHAZ	1.48892	1.22633	1.80773	5.8e-05	0.0023098
RHEB	1.83644	1.36546	2.46986	5.82e-05	0.00471265
NOL11	1.79245	1.3486	2.38238	5.82e-05	0.00365367
UBE2T	1.36818	1.17417	1.59425	5.87e-05	0.0020379
TEDC2	1.36509	1.1728	1.58891	5.88e-05	3.08e-05
GMEB1	1.90878	1.39235	2.61676	5.91e-05	0.0045012
LMNB1	1.32598	1.15539	1.52177	5.93e-05	0.00401878
AP4M1	1.63971	1.28792	2.08758	5.98e-05	0.0032429
MED7	1.98736	1.42088	2.77968	6.02e-05	0.0179208
TTC1	2.06257	1.44806	2.93786	6.04e-05	0.00336639
ARPC4	1.60658	1.27431	2.02549	6.06e-05	7.01e-05
GAPDH	1.54022	1.24711	1.90223	6.07e-05	6.52e-05
DNAJC7	2.00681	1.42773	2.82076	6.08e-05	0.0196625
C12orf65	2.03738	1.43843	2.88573	6.15e-05	0.015957
PDCD2	1.85496	1.37108	2.50961	6.16e-05	0.0211391
LRP10	1.52137	1.23891	1.86823	6.22e-05	0.0275508
DLGAP4	1.63941	1.28705	2.08823	6.23e-05	0.00138859
ATG7	2.204	1.49694	3.24503	6.23e-05	0.00166138
POU2F1	1.89881	1.38727	2.59899	6.23e-05	0.000485042
KPNA4	1.82346	1.35881	2.447	6.25e-05	0.00319536
PCLAF	1.41488	1.19376	1.67696	6.26e-05	0.000103107
CSNK1D	1.80543	1.35189	2.41112	6.26e-05	9.37e-05
RNF19B	1.505	1.23193	1.83859	6.28e-05	0.00345936
THAP8	1.6616	1.29564	2.13093	6.32e-05	0.00153623
DNAJC5	1.63234	1.28377	2.07557	6.39e-05	0.0110127
KTI12	1.86475	1.37388	2.53102	6.39e-05	0.000276292
HASPIN	1.68154	1.30322	2.16969	6.43e-05	0.00732775
HM13	1.69979	1.31029	2.20508	6.46e-05	3.92e-05
GPN1	1.82594	1.35895	2.45341	6.47e-05	0.0159175
UBTD2	1.71349	1.31565	2.23164	6.47e-05	0.00289224
UTP6	1.81017	1.35288	2.42203	6.49e-05	0.0233057
CDK4	1.42903	1.19937	1.70267	6.5e-05	0.000698262
LZIC	1.87193	1.37608	2.54645	6.52e-05	0.00636895
LRRC41	1.72184	1.31849	2.24858	6.6e-05	0.000231355
RPUSD4	1.83193	1.36068	2.46638	6.61e-05	0.000984853
H2AX	1.38945	1.18213	1.63313	6.63e-05	0.00531252
SLC11A1	1.43797	1.20287	1.71903	6.67e-05	0.00114606
HARS1	2.15894	1.47888	3.15172	6.69e-05	0.045217
LARS1	1.82134	1.35621	2.44599	6.74e-05	0.00309506
YWHAH	1.61519	1.27577	2.04493	6.79e-05	0.000424822
C12orf43	2.22427	1.5008	3.29649	6.82e-05	0.0164139
PLEKHM2	1.7087	1.3126	2.22433	6.85e-05	0.00668971
MTA2	1.83902	1.3624	2.48239	6.88e-05	0.00976274
TTC27	1.85671	1.36858	2.51895	7.01e-05	0.0284463
SLC35G2	1.48238	1.22091	1.79984	7.01e-05	0.00154076
GCN1	1.7383	1.32358	2.28296	7.01e-05	0.00712944
RECQL4	1.32235	1.15217	1.51767	7.03e-05	0.00151736
TMEM41B	1.92606	1.39393	2.66131	7.09e-05	0.028977
HINFP	2.04016	1.43513	2.90027	7.1e-05	0.00144915
LLPH	2.19942	1.49073	3.24503	7.13e-05	1.22e-05
PPIL1	1.62229	1.27766	2.05987	7.16e-05	4.76e-05
YAE1	1.85817	1.36858	2.5229	7.16e-05	0.0047226
NCAPG2	1.43767	1.2018	1.71983	7.17e-05	0.000773279
ZNF746	1.73548	1.32199	2.27829	7.18e-05	0.0347902
C4orf47	1.73857	1.32306	2.28456	7.22e-05	0.000114531
RHNO1	1.50581	1.23018	1.84321	7.24e-05	0.000514903
THUMPD3	1.99778	1.41937	2.8119	7.25e-05	0.0451543
AURKB	1.2873	1.13632	1.45834	7.26e-05	0.0106327
MAP7D1	1.50538	1.22985	1.84264	7.31e-05	0.00376167
FEZ2	1.60901	1.2719	2.03547	7.34e-05	0.000591611
CTSA	1.63277	1.28135	2.08056	7.34e-05	0.00514204
NR6A1	1.52864	1.23922	1.88567	7.41e-05	0.010391
C1orf159	1.78976	1.34199	2.38694	7.42e-05	0.000399384
EIF3M	1.86953	1.37185	2.54776	7.44e-05	0.00129483
KIF14	1.44219	1.2032	1.72865	7.46e-05	0.00402946
SLC25A51	1.75017	1.32678	2.30868	7.47e-05	0.0232544
C18orf21	1.8014	1.3461	2.41069	7.51e-05	0.000103421
RNF7	1.90945	1.38627	2.63008	7.52e-05	0.00572474
NLE1	1.57893	1.25931	1.97968	7.56e-05	0.00426971
CKAP2	1.4218	1.1944	1.69249	7.56e-05	0.00492451
ANXA5	1.3749	1.17433	1.60972	7.58e-05	1.76e-05
TSEN15	1.84342	1.36164	2.49567	7.58e-05	0.0109956
GNAI3	1.74811	1.3256	2.30528	7.6e-05	0.000152948
CIAO1	2.14295	1.46902	3.12606	7.61e-05	0.127859
NIFK	1.72918	1.3183	2.26813	7.61e-05	0.0417377
AGPS	1.64087	1.28353	2.0977	7.75e-05	0.000598624
BRAP	2.11391	1.45833	3.0642	7.75e-05	0.000464505
DUSP18	2.14063	1.46751	3.12249	7.77e-05	0.00818526
DCLRE1B	1.62416	1.27687	2.06592	7.78e-05	0.00812714
MFSD5	1.65525	1.2891	2.1254	7.79e-05	0.00203191
ZMYM1	1.67498	1.29661	2.16376	7.87e-05	0.0114699
POGK	1.48156	1.21887	1.80086	7.9e-05	0.00458367
UHRF1	1.31871	1.14943	1.51292	7.92e-05	0.0174448
PSMD6	2.18366	1.4814	3.21884	7.98e-05	0.0623202
FBXO45	1.78027	1.33669	2.37105	7.99e-05	0.00112016
ATP6V1F	1.55181	1.24743	1.93046	7.99e-05	0.00155557
TOP2A	1.24197	1.11516	1.38319	8.02e-05	0.00101593
MTF2	1.57745	1.25764	1.97857	8.05e-05	0.000635706
RBFA	2.00319	1.41822	2.82944	8.05e-05	3.78e-05
EIF2S3	1.627	1.27725	2.07253	8.09e-05	0.00182395
WDR62	1.43283	1.19818	1.71343	8.1e-05	0.00223904
TMEM79	1.82899	1.35462	2.46948	8.1e-05	0.000389393
MTPAP	1.87355	1.37108	2.56017	8.11e-05	0.0181679
CHAF1B	1.34849	1.16215	1.56471	8.13e-05	0.000295581
PRKAG1	2.05576	1.43638	2.94221	8.16e-05	0.000649704
RNF227	1.65068	1.28637	2.11817	8.17e-05	0.0223313
SNRPB	1.47642	1.21622	1.7923	8.19e-05	0.000307119
BLOC1S4	1.69209	1.30239	2.1984	8.21e-05	0.00240759
SLC25A24	1.35115	1.16318	1.5695	8.23e-05	0.0252346
THOC7	1.88898	1.37608	2.59304	8.32e-05	0.00118457
FAM90A1	1.77646	1.33424	2.36524	8.34e-05	0.244724
GOLT1B	1.77698	1.33442	2.36631	8.35e-05	0.0101656
MRPL37	1.80955	1.34658	2.4317	8.37e-05	1.7e-05
VPS37C	1.69748	1.30404	2.20962	8.38e-05	0.000962736
FEN1	1.40056	1.18403	1.65668	8.45e-05	0.00128381
SNX8	1.59213	1.26264	2.00761	8.45e-05	0.0234989
WRAP73	1.96964	1.40479	2.76162	8.46e-05	0.16728
GRM4	3.92975	1.98553	7.77772	8.53e-05	0.046836
ZNF589	1.78592	1.33721	2.38521	8.56e-05	0.00612721
OGG1	1.74584	1.32188	2.30579	8.64e-05	0.0108233
HSPB11	1.70159	1.30486	2.21894	8.69e-05	0.000728223
PLEKHA8	1.86309	1.36545	2.54209	8.69e-05	0.00930254
ACOT7	1.53056	1.23745	1.8931	8.7e-05	5.79e-05
HDAC11	1.46539	1.21078	1.77354	8.7e-05	5.1e-05
STX6	1.60733	1.26809	2.03734	8.72e-05	0.0199843
FAM50A	1.46598	1.21097	1.77469	8.74e-05	1.72e-05
PMS1	1.87787	1.37053	2.57301	8.8e-05	0.0068381
TBC1D32	2.22702	1.49252	3.32298	8.81e-05	0.035947
ANP32E	1.53358	1.23841	1.89911	8.84e-05	0.0221682
PCBP2	1.89731	1.37747	2.61333	8.84e-05	0.000184913
PPP1CC	1.69386	1.30144	2.20461	8.88e-05	0.0190698
PSMD13	1.8349	1.35452	2.48563	8.88e-05	9.24e-06
LRRC42	1.5322	1.23776	1.89668	8.89e-05	0.000356779
SET	1.68014	1.29606	2.17803	8.92e-05	0.0254896
EFNA4	1.42689	1.1944	1.70464	8.94e-05	0.00014068
CYP2C9	0.877019	0.821289	0.936531	8.95e-05	0.000744248
WAC	1.70621	1.30587	2.22929	9e-05	0.0101162
RAB3IL1	1.32452	1.15065	1.52468	9.07e-05	0.0507247
BAG2	1.53263	1.23754	1.89807	9.1e-05	0.000171899
DYNLT1	1.72267	1.31185	2.26215	9.13e-05	0.000206421
PRMT3	1.64766	1.28298	2.11599	9.14e-05	0.000239122
INTS8	1.57667	1.25505	1.98072	9.17e-05	0.0134774
ARPC2	1.70278	1.30415	2.22327	9.18e-05	0.00931854
NAA15	1.7834	1.33454	2.38324	9.2e-05	0.00394698
MCM2	1.27696	1.1297	1.44342	9.2e-05	0.0256382
FANCD2	1.47354	1.21327	1.78965	9.25e-05	0.0182924
DNAJC1	1.74798	1.32093	2.31307	9.33e-05	0.0899257
CDV3	1.74592	1.32015	2.309	9.33e-05	0.000366005
SCAMP3	1.55715	1.24691	1.94457	9.36e-05	0.00413226
DLGAP3	2.0311	1.42333	2.89837	9.39e-05	0.0338925
ACTR6	1.79325	1.33765	2.40403	9.41e-05	0.000777009
CCDC97	1.63078	1.27579	2.08456	9.44e-05	0.000758416
KCTD7	1.67527	1.29292	2.17069	9.48e-05	0.011588
GLTP	1.77643	1.33122	2.37055	9.48e-05	0.0339652
SLC4A1AP	1.98056	1.40524	2.79144	9.5e-05	0.0365169
DDX11	1.43631	1.1975	1.72275	9.52e-05	0.00227519
DNAAF5	1.67192	1.29145	2.16448	9.56e-05	0.00280159
PIGS	1.43717	1.19771	1.72451	9.62e-05	0.00171183
CABP4	1.88682	1.37135	2.59604	9.63e-05	0.0241519
POMT2	1.76867	1.32792	2.35572	9.64e-05	0.0052138
PFDN4	1.54405	1.24118	1.92083	9.64e-05	0.00178374
TMEM241	1.76037	1.3248	2.33914	9.65e-05	0.0119801
FAM220A	1.74741	1.31988	2.31343	9.68e-05	0.0120507
ZFP64	1.79092	1.3361	2.40058	9.69e-05	0.00472244
TOMM34	1.63439	1.27651	2.09262	9.78e-05	0.00232678
PARPBP	1.55137	1.24383	1.93494	9.8e-05	0.00559825
YWHAQ	1.51812	1.23045	1.87305	9.84e-05	0.00340039
SRRM4	24.4914	4.89672	122.497	9.86e-05	0.293879
PUS1	1.67685	1.29271	2.17514	9.86e-05	0.00136737
DBF4B	1.63815	1.27775	2.10021	9.89e-05	0.00176378
TMEM81	1.72638	1.3114	2.27268	9.92e-05	0.000496673
STK32C	1.5336	1.23651	1.90207	9.93e-05	9.36e-05
PPP2R5B	1.72998	1.3126	2.28009	9.99e-05	0.000245409
MRPS15	1.86792	1.36346	2.55904	0.000100182	0.00101777
RPAP3	1.85322	1.35811	2.52883	0.00010021	0.00104042
ZNF133	1.73651	1.31483	2.29342	0.000100859	7.19e-05
FAM219A	1.64755	1.28083	2.11927	0.000101632	0.000843642
MUTYH	6.35013	2.50008	16.1291	0.000101636	0.0113571
EME1	1.48421	1.21618	1.8113	0.000101905	0.00186503
CARS1	1.66848	1.28878	2.16005	0.000102091	0.0012751
ACTN3	2.1349	1.4559	3.13058	0.000103088	0.0544777
COG4	1.81946	1.34506	2.4612	0.000103116	0.00406788
PLK4	1.48084	1.21459	1.80546	0.000103418	0.000884737
CORO1C	1.54385	1.23989	1.92232	0.000103563	0.000693003
DRG1	1.75266	1.32012	2.32694	0.000104234	0.00030688
CAMSAP2	1.45286	1.20303	1.75458	0.000104488	0.0219435
TPP1	1.67006	1.28889	2.16395	0.000104523	0.0221929
UBTF	1.87735	1.36542	2.58122	0.000105667	0.150985
MCM4	1.36646	1.16693	1.60012	0.000105856	0.0466838
MAP3K9	1.68694	1.29502	2.19748	0.000106004	0.000790662
TAGLN2	1.46815	1.20902	1.78283	0.000106334	0.0055403
TMCO3	1.36067	1.16441	1.59001	0.000106494	0.00058049
TOMM22	1.66677	1.28723	2.15822	0.000106558	0.000126794
RSU1	1.65872	1.28409	2.14264	0.00010687	0.0130279
PHF21A	1.58398	1.25512	1.99901	0.000107174	0.106051
PTMA	1.64558	1.27898	2.11727	0.000107263	0.0673807
HEATR6	1.6897	1.29579	2.20337	0.000107368	0.0195825
ZPR1	1.78027	1.32964	2.38362	0.000107377	0.0901098
TSEN54	1.53451	1.23555	1.90582	0.000107485	0.00150496
CCDC43	1.66256	1.28541	2.15038	0.000107645	0.016424
TRIM59	1.67922	1.29174	2.18293	0.00010774	0.0216899
FCGBP	1.25355	1.11807	1.40545	0.000107809	0.023196
SLC35E4	1.54438	1.23936	1.92447	0.00010817	0.0509338
TAF13	1.80366	1.33802	2.43135	0.000108334	0.0117621
DRAM2	1.70065	1.2997	2.2253	0.000108517	0.000109774
FABP5	1.34847	1.15902	1.56889	0.000108672	0.00499091
PPFIA3	1.57508	1.25138	1.98252	0.000108674	0.00330493
DAZAP1	1.92972	1.38323	2.69212	0.000108969	0.00246176
FAM104A	1.73682	1.31311	2.29726	0.000109268	0.0235672
CCT8	1.76532	1.32362	2.35442	0.000109619	0.00368542
MPHOSPH6	1.70906	1.30258	2.24239	0.000109912	0.00219755
MYB	1.9707	1.39731	2.77939	0.000110203	0.0205714
HCCS	1.7681	1.32449	2.3603	0.000110337	0.000859119
ZIC2	1.27172	1.12577	1.43658	0.000111224	0.00532795
GCLM	1.40467	1.1823	1.66886	0.000111367	0.0021173
PFDN1	1.7156	1.30472	2.25589	0.000111465	0.0258972
STX1A	1.49424	1.21875	1.832	0.000112207	0.00376763
FAM217B	1.50171	1.22167	1.84594	0.000112765	0.00480567
UBLCP1	1.76579	1.32296	2.35683	0.000113451	0.000553226
RAD51	1.40228	1.18107	1.66492	0.000113453	0.00837101
ANXA10	0.833389	0.759706	0.914218	0.000113908	0.00134032
DIAPH3	1.41179	1.18482	1.68223	0.000115057	0.00187831
MRPS30	2.00522	1.40791	2.85595	0.000115281	0.0233681
AKR1B15	1.2108	1.09862	1.33444	0.000115353	0.00346871
RNF34	1.63137	1.27201	2.09225	0.000115638	0.00127039
DPY30	1.91115	1.37485	2.65663	0.000116007	0.0215097
FAM189B	1.5068	1.22321	1.85613	0.000116286	0.00143909
GALNS	1.52741	1.2314	1.89458	0.000116298	0.129948
RAD51AP1	1.34756	1.1578	1.56842	0.000117082	0.00219715
RUSC1	1.46692	1.20694	1.78291	0.000118284	0.00932126
ZMPSTE24	1.71179	1.30186	2.25078	0.000118743	0.0568853
STIL	1.46102	1.20448	1.7722	0.000118842	0.00620756
GLRX3	1.78997	1.33062	2.4079	0.000119179	0.0171941
SCIN	1.7037	1.29874	2.23492	0.00011927	0.0109601
PSMB5	1.95111	1.38807	2.74254	0.000119285	0.00131589
RASSF1	1.76457	1.32123	2.35668	0.000119612	0.051423
CSTB	1.57249	1.24858	1.98044	0.000119836	0.000163414
PSME3	1.65237	1.27922	2.13437	0.000120266	0.0403558
XRCC3	1.63228	1.27145	2.09553	0.000121003	0.00520421
SRSF10	1.82115	1.34142	2.47243	0.000121549	0.00147064
GABPB1	2.03706	1.41711	2.92821	0.000121602	0.000496257
SAMD15	2.52109	1.57302	4.04056	0.00012191	0.104838
ASB1	1.66572	1.2839	2.16111	0.000122452	0.0120385
SLC25A19	1.59163	1.25553	2.01768	0.000122871	0.000120108
RAET1E	5.19825	2.24082	12.0589	0.000123409	0.00176748
ERI1	1.60053	1.25875	2.03511	0.000124279	0.00260605
CHTOP	1.73053	1.30774	2.29001	0.000124473	0.000536177
SNX17	1.96973	1.39315	2.78495	0.000124878	0.00192771
DDX56	1.94596	1.38486	2.73439	0.000125023	0.00183475
EMG1	1.69049	1.29264	2.21079	0.000125619	0.00520159
POLR1F	1.75514	1.3165	2.33991	0.000126016	0.00124414
NME7	1.65855	1.28057	2.1481	0.000126067	0.0914315
QSER1	1.58642	1.25296	2.00864	0.000126595	0.00217824
ISY1	1.64729	1.27614	2.12639	0.000127113	0.00139635
SMAD2	1.85237	1.35142	2.53901	0.000127134	0.114936
MPP6	1.43923	1.19451	1.73407	0.000128564	0.027148
POC5	1.83794	1.34593	2.5098	0.000128728	0.00215958
P2RY4	1.70277	1.29666	2.23608	0.000128809	0.42135
BSG	1.42437	1.18838	1.70723	0.000129461	0.000442644
C3orf52	1.50855	1.22208	1.86216	0.000129955	0.00163636
EXTL3	1.50973	1.22253	1.8644	0.00013013	0.000327273
CNOT10	1.76463	1.31909	2.36066	0.000130651	0.00638096
ARFIP2	1.76695	1.31982	2.36554	0.000131222	0.03259
IRAK1	1.44474	1.19638	1.74467	0.000131874	0.00061679
KHDC4	1.49396	1.21602	1.83544	0.000132305	0.00105324
ESPL1	1.37541	1.168	1.61964	0.000132312	0.000930688
RABIF	1.69335	1.29254	2.21845	0.000132344	0.00174847
MANBAL	1.75771	1.31617	2.34738	0.000132751	0.00067646
TRMT13	1.70285	1.29596	2.23748	0.000132961	0.0653894
POLR1A	1.7133	1.29978	2.25838	0.000133272	0.0433739
CCR3	1.48067	1.21056	1.81104	0.000133731	0.0351569
KDELR1	1.73295	1.3069	2.2979	0.000133945	0.00181418
DCTN5	1.69176	1.29167	2.21578	0.00013401	0.00220671
N4BP3	1.63279	1.2695	2.10005	0.000134363	2.77e-05
CCDC59	1.88568	1.36162	2.61144	0.000134559	0.0130014
TMEM65	1.40089	1.17826	1.66559	0.000134714	0.0365328
PRPF3	1.50964	1.22182	1.86526	0.000135487	0.00063528
GOT2	0.667417	0.54225	0.821476	0.000135748	0.00774532
CFHR3	0.866188	0.804571	0.932523	0.000135884	0.000269085
LRCH3	1.82503	1.33985	2.4859	0.000135957	0.000366545
ASPM	1.31363	1.14186	1.51125	0.000136025	0.000643038
FBXO43	1.6256	1.26652	2.08648	0.000136041	0.00721381
DYNC1H1	1.56002	1.2414	1.96042	0.000136156	0.0665885
TNPO1	1.66214	1.28026	2.15793	0.000136206	0.000844249
CBX8	1.60762	1.25964	2.05173	0.000136357	0.030479
G2E3	1.69981	1.29422	2.23251	0.0001366	8.56e-05
PTRH2	1.67826	1.28613	2.18995	0.00013714	0.00295599
CCDC112	1.4915	1.21442	1.8318	0.000137515	0.0020548
SPATA5	1.91058	1.36962	2.66519	0.00013786	0.00731981
ACAD9	2.19681	1.46571	3.2926	0.000137979	0.0127408
PSMA7	1.66912	1.28237	2.17252	0.00013936	0.000102766
VHL	1.68066	1.28657	2.19545	0.000139929	0.0064267
MYLK2	1.76595	1.31785	2.36641	0.000140002	0.00126545
HNRNPLL	1.79758	1.32898	2.4314	0.000141453	0.000805483
ZNF765	1.93692	1.37797	2.7226	0.000141526	0.00681635
CASP2	1.5088	1.22072	1.86487	0.000141842	0.00213614
PKM	1.20441	1.09435	1.32554	0.000142459	0.0012191
FOXJ3	1.63229	1.26806	2.10114	0.000142726	0.00132869
LUC7L3	1.65783	1.2776	2.15123	0.000142971	0.000803596
RUVBL2	1.73708	1.3067	2.30923	0.000143824	0.0165112
TCF3	1.49614	1.21547	1.84161	0.000144191	0.00144354
POP7	1.569	1.24365	1.97946	0.000145284	0.00592304
EIF4A3	1.64868	1.27382	2.13385	0.000145377	0.00387826
ST7L	2.18014	1.45805	3.25985	0.00014635	0.0209165
HTRA2	1.85579	1.34867	2.55359	0.000146649	0.0134763
PDZD11	1.67893	1.28485	2.19387	0.000146878	0.00548287
RRP36	1.73446	1.30519	2.30489	0.000147093	0.00160488
MSL3	1.85175	1.3471	2.54544	0.000147424	0.0298461
MSC	1.16202	1.07531	1.25571	0.000147487	0.0517943
LSG1	1.79386	1.32652	2.42584	0.000147701	0.0572879
EIF2B2	1.96984	1.3879	2.79579	0.000147814	0.00614544
SLC37A3	1.60936	1.25857	2.05791	0.000148619	0.0122828
TBC1D10B	1.65348	1.27506	2.14421	0.000149149	0.0112178
RPN1	1.97111	1.38803	2.79915	0.000149246	0.028281
RDM1	1.50397	1.21789	1.85724	0.000149986	0.00333728
PEF1	1.94904	1.38029	2.75213	0.000150205	0.0324228
MFN1	1.65216	1.27427	2.14212	0.000151197	0.00198689
GATC	2.03745	1.40972	2.9447	0.000152291	0.00056234
KLHL18	1.95262	1.38101	2.76082	0.000152665	0.0394478
EIF3I	1.8263	1.33708	2.49453	0.000153131	0.000931846
TOR4A	1.32874	1.14691	1.5394	0.000153346	0.0168127
WDR55	1.86892	1.35197	2.58353	0.0001535	0.140473
EDC3	1.78201	1.32124	2.40349	0.000153763	0.000252065
RAP2A	1.38882	1.17152	1.64644	0.000154708	0.00168961
CLEC5A	1.62746	1.26452	2.09458	0.000155011	0.00273574
VPS29	1.90187	1.36306	2.65365	0.000155291	0.00140748
POLR3D	1.47536	1.20598	1.8049	0.000156307	0.00255966
GAR1	1.7601	1.31292	2.35958	0.000156532	0.00371346
NOC2L	1.65628	1.27474	2.15202	0.000158713	0.0475446
EIF4E	1.9719	1.3863	2.80486	0.000158809	0.00024931
KHDRBS1	1.72822	1.30101	2.29572	0.00015918	0.00201666
SLC48A1	1.65088	1.27262	2.14156	0.000159553	0.000339799
EIF3D	1.58412	1.24743	2.01169	0.000161035	0.000469136
SPAST	1.8164	1.33218	2.47664	0.000161254	0.00141846
TBCB	1.48673	1.20991	1.82689	0.000161519	0.00300451
UBE2O	1.67334	1.2806	2.18651	0.000161795	0.0103229
EED	1.75729	1.31104	2.35543	0.000162037	0.000117568
STMP1	1.99162	1.3922	2.84911	0.000162474	0.00286628
USP1	1.45995	1.19929	1.77726	0.000162541	0.0236184
PHLDA2	1.21662	1.09873	1.34715	0.000162787	0.00501982
TPRKB	1.74712	1.30718	2.33511	0.000163394	0.0039806
SPA17	1.95536	1.37973	2.77115	0.000163712	0.0140805
UGT1A5	1.46814	1.20236	1.79267	0.000164195	0.00328829
SPPL3	1.6972	1.289	2.23468	0.000164209	0.000189714
SOX11	2.8349	1.64884	4.87415	0.000164223	1.13e-06
CRIPT	2.05865	1.41399	2.99724	0.000164929	0.000174859
CISD1	1.74117	1.30479	2.32349	0.000165021	0.172585
KPNB1	1.55924	1.23751	1.96462	0.000165025	0.00605826
PRIM2	1.6359	1.2662	2.11355	0.000166079	0.00117021
CDC27	1.63196	1.26453	2.10615	0.000167648	0.00484382
S100PBP	1.65541	1.27308	2.15257	0.000168603	0.0014426
CDKN2D	1.50048	1.21452	1.85377	0.000168874	0.000286037
LRPPRC	1.72088	1.2968	2.28363	0.000169648	0.0233411
CDCA7L	1.32993	1.14626	1.54303	0.000169852	0.00285649
CANT1	1.59419	1.25001	2.03312	0.000171077	0.0116037
FIBP	1.83254	1.33617	2.5133	0.000171244	0.000628795
DCK	1.45514	1.19658	1.76956	0.000171271	0.000284162
MITD1	1.72192	1.29693	2.28619	0.000171422	0.000171565
MAD2L2	1.50566	1.21625	1.86395	0.000171648	0.0432346
WDR43	1.68516	1.28353	2.21246	0.000171935	0.000756546
TNFRSF11A	1.45713	1.19729	1.77335	0.00017206	0.300483
CYRIB	1.44048	1.19064	1.74275	0.000173106	0.0102047
CENPK	1.44905	1.19398	1.75861	0.00017353	0.00154694
RIBC2	1.34116	1.1506	1.56328	0.000173973	0.020126
TRAF3	1.56841	1.23997	1.98387	0.000174067	0.0017831
COMMD2	1.61626	1.25789	2.07672	0.000174105	0.000354443
DPM1	1.79834	1.32364	2.44327	0.000174679	0.000103374
PDCD11	1.63121	1.26325	2.10634	0.00017564	0.000790621
PPFIA4	1.72791	1.29831	2.29965	0.000176807	0.00434325
CYB5RL	1.70129	1.2887	2.24597	0.000177046	0.000522707
DNAJC5G	2.1572	1.44333	3.22415	0.000177058	0.523003
LHFPL2	1.36669	1.16079	1.60911	0.000177132	0.000486522
OSGIN2	1.54637	1.23121	1.9422	0.000177764	0.00149805
AK9	2.14553	1.43941	3.19806	0.00017794	0.10171
CXXC1	1.73187	1.29955	2.30801	0.000178131	0.0145721
UQCRHL	1.82901	1.33375	2.50818	0.000178621	0.0296949
SPP2	0.889385	0.836486	0.945629	0.000179064	0.00325873
PUSL1	1.52152	1.22139	1.89541	0.000181215	0.000481724
UBE2R2	1.94128	1.37168	2.74743	0.000181558	0.00443378
ING5	1.78174	1.31672	2.41098	0.000181808	0.0130513
DNAJB4	1.43372	1.18718	1.73147	0.000182451	0.0293968
GEMIN5	1.68714	1.28286	2.21882	0.00018247	0.148293
GEMIN6	1.8415	1.33748	2.53546	0.000182472	0.00835148
ATAD3B	1.53121	1.2249	1.91411	0.000183035	0.015784
RGS17	2.02215	1.39831	2.92432	0.000183122	0.0227987
AK2	1.9037	1.35867	2.66737	0.000183247	0.00414769
RPS8	1.49177	1.20971	1.83959	0.000183717	0.000453466
ERP29	1.80506	1.32455	2.45989	0.000184177	0.00687157
GRIN2D	1.54355	1.22946	1.93787	0.000184311	0.00190595
CHML	1.34384	1.151	1.56899	0.000184471	0.0510639
S100A10	1.32013	1.14127	1.52702	0.000184877	0.00725584
AUP1	1.9944	1.38876	2.86417	0.000185202	0.000147193
CD2BP2	1.66539	1.2746	2.17601	0.000185366	0.0029954
ARHGAP11A	1.38758	1.16852	1.6477	0.000186648	0.00241144
ICMT	1.61599	1.25629	2.07866	0.000186896	0.000296706
LHX4	2.13697	1.43469	3.18302	0.000187329	0.00431226
MTMR14	2.02295	1.39773	2.92783	0.000187598	0.00228788
NPC1	1.47051	1.20105	1.80044	0.000188622	0.00531167
PPP1R14B	1.42725	1.18405	1.7204	0.000189621	8.15e-06
ABCC1	1.29573	1.13088	1.48462	0.000190439	0.000423043
TTLL1	1.56598	1.23728	1.982	0.000190513	5.21e-05
CTU2	1.72575	1.29559	2.29873	0.000191181	0.000284947
HNRNPR	1.59267	1.24716	2.03389	0.000191315	0.0369069
KRI1	1.77416	1.31266	2.39792	0.000191603	0.0150524
SEC13	1.76983	1.31112	2.38902	0.000191698	0.0010214
NGLY1	1.96707	1.37841	2.80712	0.000192427	0.0159931
IHO1	2.62664	1.58089	4.36416	0.00019304	0.0913705
B3GALNT1	1.51043	1.21601	1.87614	0.000193059	0.00448671
METTL1	1.56663	1.23721	1.98375	0.000193572	0.00334595
BRPF1	1.70534	1.28798	2.25794	0.000193679	0.0100584
NECTIN1	1.41205	1.17765	1.69309	0.000194808	0.0109634
OTUB1	1.76701	1.30968	2.38402	0.000194968	0.00281916
ANKZF1	1.71577	1.29149	2.27944	0.000195396	0.000158866
CAPRIN1	1.60719	1.25206	2.06305	0.000195765	0.00557949
ANAPC1	1.85626	1.34044	2.57057	0.000196168	0.000660276
CDK2	1.46552	1.19842	1.79216	0.000196789	0.0113232
HAUS6	1.52233	1.22018	1.8993	0.000196978	0.00135998
RAP1A	1.79436	1.31895	2.44111	0.000197068	0.00223703
LTV1	1.63409	1.26169	2.11641	0.000198049	0.000241125
RALY	1.57586	1.24009	2.00254	0.000199162	0.00213352
MRPL10	1.66636	1.27298	2.1813	0.000201835	0.00298596
BUB3	1.73498	1.29741	2.32011	0.000202461	0.0034603
AACS	1.48226	1.20433	1.82434	0.000203288	0.0159765
CEP97	1.69891	1.28444	2.24711	0.000203733	0.0289645
FAM216A	1.5612	1.23416	1.97491	0.000203895	0.0049625
DGKZ	1.71316	1.28938	2.27621	0.000204896	0.0380654
DPH3	1.83098	1.33039	2.51992	0.000205736	0.00072375
GMPPA	1.76901	1.30893	2.39079	0.000205846	0.000912989
FAM126A	1.63761	1.26209	2.12487	0.000206028	0.00476942
B4GALT5	1.3901	1.16816	1.65422	0.000206261	3.29e-05
ALDH2	0.716603	0.600955	0.854506	0.000206521	0.0156066
SNU13	1.71277	1.28894	2.27597	0.000207392	0.00118994
SLC9A3R1	1.51633	1.21691	1.88942	0.000207975	0.00035408
DUSP11	1.75524	1.30384	2.36294	0.000208034	0.00205867
TRIM45	1.34225	1.14889	1.56815	0.000208212	0.0220531
C20orf144	3.38155	1.77621	6.43782	0.000208289	0.00284343
STARD5	0.451088	0.296126	0.687141	0.000209492	0.00219612
CARD9	1.71508	1.28947	2.28117	0.000209788	0.00857892
NSUN5	1.60749	1.25064	2.06616	0.000210312	0.0204965
HIKESHI	1.7501	1.30168	2.353	0.000210838	0.00547556
KCNJ14	2.30779	1.4828	3.59179	0.000211094	0.137138
HMBS	1.74366	1.29937	2.33988	0.000211268	0.00866798
RIC8A	1.76942	1.3083	2.39306	0.000211845	0.0022546
ANXA2	1.33911	1.1474	1.56285	0.000212094	0.0229768
WASF2	1.54407	1.22697	1.94311	0.000212218	0.0060878
SKP2	1.4554	1.19324	1.77515	0.000212652	0.0162657
PFKP	1.21882	1.0976	1.35343	0.000213782	0.00272393
PDCD10	1.62795	1.25771	2.10717	0.000214189	0.00161838
HEATR3	1.85608	1.33774	2.57526	0.000214333	0.000604924
SIRT6	1.6492	1.26539	2.14942	0.000214355	0.000480366
KCNJ9	2.77367	1.61595	4.76082	0.000214675	0.79801
CNPY4	1.53045	1.22164	1.91733	0.000214791	0.00189325
HS2ST1	1.61013	1.25115	2.07212	0.000214882	0.00146195
PRIM1	1.42341	1.18053	1.71625	0.000216793	0.00321726
DHX30	1.96297	1.3729	2.80663	0.000217859	0.0544615
TOPBP1	1.47697	1.20111	1.81619	0.000218028	0.00118385
HSPA8	1.51959	1.21727	1.89699	0.000218053	0.0117229
DDX19A	2.09992	1.41688	3.11225	0.00021917	0.003672
UBE2Z	1.55406	1.22995	1.96359	0.000220489	0.000801523
CCDC134	1.61084	1.25084	2.07446	0.000220546	0.00178486
ZFP41	1.55102	1.22879	1.95775	0.000220783	0.000868874
DGKG	1.79994	1.31768	2.45871	0.00022106	0.0140584
DCLRE1C	1.62035	1.25424	2.09332	0.00022111	0.000154771
EFCAB7	1.77556	1.30913	2.40817	0.000222229	0.0100802
CRTC2	1.71526	1.28806	2.28417	0.000222434	0.0232272
POLD1	1.44392	1.18803	1.75493	0.000223198	0.0177343
CHMP4B	1.61297	1.25135	2.07909	0.000223229	0.00123496
CCNB2	1.27855	1.12215	1.45676	0.000223301	0.118904
SRXN1	4.4176	2.00643	9.72636	0.000224911	0.26482
LPCAT4	1.35843	1.15435	1.59857	0.000225822	0.305096
CALU	1.4326	1.18337	1.73431	0.000227283	0.00276091
BUD23	1.86192	1.33794	2.5911	0.000227288	0.00609614
HSP90AA1	1.54485	1.22589	1.9468	0.000227707	0.000190754
TMEM104	1.61326	1.25099	2.08042	0.000227987	0.000498603
ARMC10	1.93681	1.36277	2.75264	0.000228018	1.25e-05
TMEM218	1.86523	1.33895	2.59837	0.000228044	0.00321275
MXD3	1.46817	1.19696	1.80084	0.000228405	8.06e-05
CTSC	1.30886	1.13428	1.51031	0.000228767	0.000209285
MARCKS	1.35219	1.15169	1.58759	0.000228927	0.00214628
CAPZA1	1.59725	1.24496	2.04922	0.00023017	0.00134966
IQCB1	1.53498	1.22198	1.92815	0.000230573	0.0001563
PAFAH1B2	1.74528	1.29748	2.34764	0.000231871	0.00140211
RITA1	1.72739	1.29119	2.31095	0.000232348	0.0018123
SRD5A3	1.57924	1.23811	2.01437	0.000233084	1.48e-05
LYRM2	1.85296	1.33412	2.57359	0.000233382	0.0402904
UBA1	1.73017	1.2919	2.3171	0.000234623	0.0314528
MFF	1.68877	1.27731	2.23277	0.000235153	0.0152448
NDE1	1.56481	1.2326	1.98655	0.000235452	0.0875189
PPIE	1.77419	1.30706	2.40827	0.000235488	4.42e-05
ELOC	1.61067	1.2493	2.07657	0.000235952	0.0240804
GTF2H3	1.59596	1.24394	2.04759	0.000236187	0.000291579
CLIC1	1.35279	1.15153	1.58923	0.000236309	0.000650829
HAUS5	1.56412	1.23223	1.98541	0.000236845	0.00433086
MCM7	1.3377	1.14546	1.56221	0.000237354	0.00103148
PTBP2	1.65538	1.26512	2.16601	0.000238458	0.00641599
PSMA5	1.72518	1.28971	2.30769	0.000238772	0.000900703
OGFOD1	1.85861	1.33528	2.58704	0.000239064	0.00163748
SNX7	1.30574	1.1325	1.50548	0.000239506	0.000370285
GLA	1.46019	1.19311	1.78705	0.000239636	0.00269583
GVQW3	2.86556	1.63391	5.02564	0.00023984	0.00237955
SARS1	1.64329	1.26065	2.14207	0.000240079	0.000297651
ZSWIM1	1.71826	1.28713	2.2938	0.00024025	0.02101
LIMK1	1.35229	1.15111	1.58863	0.000240373	0.00181871
NIF3L1	1.76077	1.30179	2.38157	0.000241032	0.00558783
RAP1GAP	1.24323	1.1068	1.39647	0.000241602	0.00410146
PPARGC1A	0.803703	0.715193	0.903167	0.000241783	0.00108517
AATF	1.64357	1.26056	2.14295	0.000242049	0.0008096
IL12A	1.99668	1.38011	2.8887	0.000242891	0.0680151
SLC26A11	1.59158	1.24173	2.04	0.000243011	0.00420929
TIGD1	1.62279	1.253	2.1017	0.000243134	0.149658
MAGEA6	1.13402	1.06031	1.21285	0.000244737	0.08961
PSMA3	1.95676	1.36687	2.80123	0.00024514	0.017429
MTARC2	0.752284	0.646104	0.875913	0.000245791	0.00290056
DFFA	1.70413	1.28146	2.26622	0.000247236	0.227041
FPGT	1.76096	1.30112	2.38332	0.000247618	0.000476804
SPIN4	1.47365	1.19765	1.81325	0.000247734	0.00964573
BRCA1	1.46299	1.1936	1.79319	0.000247968	0.0388502
HRAS	1.45193	1.18938	1.77244	0.00024819	0.000441861
FXR1	1.72611	1.28894	2.31157	0.000248962	0.012893
METTL18	1.60451	1.24575	2.0666	0.000250587	0.000439114
ABHD12	1.64125	1.25887	2.13977	0.000251104	0.021112
FIG4	2.4129	1.50562	3.86693	0.000251727	0.0591541
CSNK2A2	1.81782	1.32	2.50337	0.000251806	0.00183852
ASB6	1.72443	1.28797	2.3088	0.000252606	0.057773
FANCI	1.40518	1.17114	1.68599	0.000252679	0.0163313
ASNSD1	2.2205	1.44839	3.4042	0.000252929	0.00236756
COPG1	1.78882	1.30983	2.44299	0.000254935	0.380401
GABRA3	1.38532	1.16328	1.64973	0.000255271	0.0172086
TMEM165	1.48609	1.20174	1.83771	0.000256178	0.00022329
DRAP1	1.78506	1.30838	2.4354	0.00025641	0.00406338
HNRNPA3	1.63864	1.25732	2.1356	0.000257877	0.00215629
ACOT12	0.84034	0.765481	0.922519	0.000258092	0.0212934
C17orf78	11.4755	3.09767	42.5115	0.000260045	0.194136
EMC8	1.81489	1.31801	2.49911	0.000260532	0.000444243
PRXL2B	1.39993	1.16864	1.67701	0.000260932	0.0056437
DHX57	1.72222	1.28634	2.30581	0.000261026	0.0156559
RNF115	1.69951	1.27834	2.25944	0.000262201	0.022389
SHISA5	1.76093	1.29952	2.38617	0.000262245	0.00822669
GTF3C3	1.743	1.29336	2.34895	0.000262448	0.0107778
CCDC93	1.5622	1.22939	1.98509	0.000262717	0.00814414
UTP18	1.59087	1.23971	2.04151	0.000263687	0.00183477
ZNF816	1.41725	1.17514	1.70924	0.00026376	0.0264581
PCNA	1.4213	1.17668	1.71677	0.000263922	0.0840993
TMEM50A	1.69354	1.27607	2.2476	0.000264206	0.0479011
DENND6A	1.73467	1.2903	2.33208	0.00026432	0.00472948
ANAPC13	2.0645	1.3985	3.04767	0.000264561	0.000557455
RSL1D1	1.78717	1.30819	2.44153	0.000264652	0.00576015
KIF3A	1.71717	1.28415	2.29622	0.000265475	0.00860829
ZMYM6	2.22662	1.44793	3.4241	0.000266706	0.0604147
SVBP	1.44071	1.1839	1.75324	0.000267119	0.000920115
HS1BP3	1.72615	1.28705	2.31504	0.000267451	0.000776588
OSBP2	1.40723	1.17107	1.69101	0.000267532	0.0462395
PIGX	1.62428	1.25123	2.10857	0.000269084	0.000714723
CSPG5	1.47138	1.19521	1.81136	0.000271285	0.00364704
DNTTIP1	1.78843	1.30786	2.44558	0.000271662	0.000389307
NT5C3A	1.49086	1.2023	1.84868	0.000274177	0.00526092
QRSL1	1.77186	1.30198	2.41131	0.000274286	0.000316134
PIF1	1.43508	1.18132	1.74335	0.000274336	0.0165801
PDK3	1.52474	1.21479	1.91376	0.000274649	0.0193866
RPE	1.63597	1.25485	2.13284	0.000275145	0.00382701
MRPS7	1.83723	1.3237	2.54999	0.000276288	0.000413961
CDC16	1.74239	1.29174	2.35028	0.000276429	0.0180593
MTA3	1.62484	1.2508	2.11074	0.00027649	0.0223196
NSD2	1.45566	1.18893	1.78223	0.000277213	0.0153876
RNF8	1.65472	1.26126	2.17092	0.000277527	0.000402806
ABCF3	1.96965	1.36667	2.83868	0.000277819	0.000165633
TMEM184B	1.44648	1.18534	1.76516	0.000279341	0.00131879
ME2	1.56758	1.23002	1.99778	0.000279875	0.0970283
RAD18	1.70332	1.27797	2.27024	0.000279936	0.00204542
XPO1	1.69434	1.27484	2.2519	0.000280239	0.00778269
ATG13	1.93404	1.35492	2.76069	0.000280335	0.0103239
GMFB	1.54271	1.22089	1.94935	0.000281347	0.00127021
ACACA	1.49861	1.20463	1.86433	0.000282354	0.00238952
VMA21	1.55085	1.22374	1.96541	0.000282875	0.000858404
ZNF605	1.64003	1.25563	2.14211	0.000282896	0.00420359
ANO10	1.50184	1.20576	1.87061	0.000283277	0.00140709
FAM104B	1.87038	1.33383	2.62275	0.000283513	0.000411929
SNRPA1	1.58272	1.23517	2.02805	0.000283809	0.0090435
XRCC6	1.67952	1.26934	2.22223	0.000284099	0.00305382
HOMER1	1.40144	1.16793	1.68163	0.000284301	0.0271563
ADCK1	1.96931	1.36573	2.83964	0.000284397	0.000962991
PRRT3	1.81521	1.31541	2.50493	0.00028524	0.00596648
MTHFS	0.605929	0.462237	0.794289	0.000286093	0.00377279
PRDM9	2.25003	1.45177	3.4872	0.000286171	0.313546
KIF3C	1.32378	1.13759	1.54044	0.000286874	0.00168877
CCAR1	1.59894	1.24071	2.0606	0.000287317	0.000444159
CERS5	1.61054	1.24475	2.08382	0.000288414	0.00178117
GNA14	0.635873	0.49778	0.812276	0.000289705	0.00139399
INCENP	1.38916	1.16293	1.6594	0.000289848	0.00132179
TBRG4	1.82244	1.31723	2.52143	0.00029078	0.000370905
POLE4	1.4617	1.19033	1.79492	0.000291409	0.0052345
LRP8	1.94297	1.35643	2.78314	0.000291588	0.0118255
GDPD2	19.9734	3.95161	100.955	0.00029214	0.0868134
CLCF1	1.3196	1.13571	1.53327	0.000292306	0.039678
RBMX2	1.62356	1.24904	2.11038	0.000292411	0.00455437
DDX10	1.71744	1.28166	2.30137	0.000292542	0.22595
KCNQ3	2.09675	1.40449	3.13022	0.000293048	0.00435714
ENOPH1	1.58496	1.23527	2.03365	0.000293163	0.00070055
CUEDC1	1.39097	1.16339	1.66307	0.000294425	0.000749904
CBX1	1.44398	1.18349	1.7618	0.000294902	5.96e-05
ARL6IP6	1.46557	1.19156	1.80261	0.000295165	0.0543057
CYB561D1	1.55377	1.22386	1.97262	0.000295899	0.000318469
NCOA5	1.56913	1.22929	2.00291	0.000297258	0.0393814
SLC35A4	1.83037	1.3191	2.53979	0.000297917	0.00434691
ACD	1.56058	1.22607	1.98635	0.000299346	0.00968238
GPD1L	1.34199	1.14418	1.574	0.000299842	0.00142444
LECT2	0.875062	0.813979	0.940729	0.000300412	0.00421704
SFN	1.14124	1.06234	1.226	0.000300998	0.000580984
PRDM12	2.36661	1.48316	3.7763	0.000302359	0.0234054
YARS2	1.79455	1.30677	2.46441	0.000302464	0.255216
CLEC2L	1.29109	1.12399	1.48303	0.000302836	0.000148706
LSM12	1.64436	1.25545	2.15376	0.000303629	0.013773
BAMBI	1.21489	1.09309	1.35026	0.000304544	0.000243661
DEGS1	1.43123	1.17816	1.73867	0.000304587	0.00514652
SCRN1	1.23754	1.10236	1.3893	0.000304846	0.0392487
SLC22A15	1.30608	1.12986	1.50978	0.000304935	0.00304096
CD320	1.42095	1.17418	1.71959	0.000306507	0.000572646
ZNF713	2.58269	1.54278	4.32353	0.000307009	0.0664691
E2F8	1.33358	1.14058	1.55924	0.000307325	9.56e-05
SAMD10	1.56912	1.22855	2.0041	0.000307666	0.0064795
COA4	1.93109	1.35073	2.7608	0.00030795	0.00503176
DMAC2	1.78327	1.30245	2.44159	0.000308215	0.00606073
UBE3D	2.05734	1.39034	3.04434	0.000308286	0.00782946
CCNE2	1.47866	1.19559	1.82875	0.00030896	0.00503693
SLF1	1.79776	1.30709	2.47263	0.000310067	0.0103626
HACE1	1.6532	1.258	2.17255	0.000310143	0.000553832
MCM5	1.37638	1.157	1.63735	0.00031071	0.0122981
CSF1	1.33094	1.13939	1.55469	0.000311001	0.0155198
SCML2	1.42135	1.17405	1.72073	0.000311748	0.000114617
TMEM14B	1.59211	1.23641	2.05014	0.000312197	0.00260334
PTGES3	1.7837	1.30218	2.44329	0.000312589	0.000992799
TOMM40L	1.48258	1.19679	1.83662	0.000313175	0.00193466
GNA12	1.47922	1.19553	1.83023	0.000313529	0.00482208
UBE2M	1.59357	1.23682	2.05322	0.00031371	0.00193362
ZNF202	1.68978	1.2703	2.24777	0.000314113	0.000541736
COMMD3	1.68738	1.26946	2.24287	0.000314324	9.02e-05
TTF2	1.51673	1.20919	1.9025	0.000314747	0.00527239
XPOT	1.4279	1.17633	1.73328	0.000315439	0.000513468
IQCD	1.36785	1.15349	1.62205	0.000315889	0.00444175
NET1	1.54475	1.21924	1.95717	0.000316041	0.0127058
C11orf49	1.4208	1.17362	1.72003	0.000316169	0.00409739
SERF1B	4.31735	1.94777	9.56968	0.000316257	0.153738
TRIT1	1.70698	1.27592	2.28365	0.000317164	0.0618495
MDH1B	2.08871	1.39881	3.11888	0.000317361	0.360187
DNAJC6	1.34918	1.1462	1.5881	0.000317942	0.0062121
BAK1	1.36976	1.15412	1.6257	0.000318306	0.00241141
STK39	1.23804	1.10216	1.39067	0.000318489	2.64e-05
AP2B1	1.53224	1.21447	1.93315	0.000319978	0.125026
CEP250	1.64075	1.25287	2.14871	0.000320483	0.000734223
HARS2	1.78717	1.30249	2.45221	0.000321578	0.0201369
SNW1	1.77822	1.29946	2.43336	0.000322179	0.0026475
PKMYT1	1.35996	1.15016	1.60804	0.000322536	0.00241748
DPF2	1.69215	1.27027	2.25415	0.000324406	0.0201842
MRPL47	1.65558	1.25764	2.17944	0.000325312	0.00624607
HNRNPA1P48	1.67698	1.26499	2.22314	0.000325509	0.0151659
ATP6V1E1	1.7582	1.29228	2.3921	0.000327788	0.000280526
GTPBP6	1.59882	1.23765	2.06539	0.000328148	0.0026823
DDX31	1.84021	1.31925	2.56689	0.000328632	0.137647
MAP7D3	1.53116	1.21353	1.93193	0.000328728	0.0197586
LRRC47	1.9111	1.34206	2.7214	0.000329012	0.00958191
DDX51	1.81641	1.31142	2.51585	0.00032916	0.0777649
RBBP7	1.56506	1.22558	1.99857	0.000330023	0.0230653
PNMA1	1.32213	1.13519	1.53986	0.000330401	0.00122675
CYBC1	1.64931	1.255	2.16751	0.000331512	0.0293204
SMUG1	1.82218	1.31294	2.52893	0.000333094	0.0254711
PNPT1	1.68747	1.26797	2.24577	0.000333199	0.0671268
KNTC1	1.36404	1.15122	1.61621	0.000334412	0.0153165
PACS2	1.69895	1.27176	2.26964	0.000334615	0.0023721
BMT2	1.5937	1.23539	2.05592	0.000334745	0.00613653
SQSTM1	1.30938	1.13005	1.51717	0.000334785	0.0597725
TFE3	1.61977	1.24451	2.10818	0.000334867	0.00978885
TIPRL	1.66671	1.26068	2.2035	0.000335591	0.00286695
USP48	1.6983	1.27134	2.26864	0.000337094	0.000481469
RNPEPL1	1.78835	1.30132	2.45766	0.000338722	0.0133487
CCNQ	1.55233	1.22047	1.97441	0.000338976	0.00625353
PPP2R3A	1.4259	1.17436	1.73132	0.000339574	0.000432265
PUM3	1.49318	1.19914	1.85934	0.000339725	0.0140669
CENPQ	1.413	1.16952	1.70717	0.000339976	0.00190856
NOL6	1.66073	1.25828	2.1919	0.000340201	0.011289
TRIM65	1.51626	1.20741	1.9041	0.000341132	0.00356367
TTI1	1.64828	1.25391	2.16668	0.000341463	0.0090438
CXCL8	1.14993	1.06529	1.2413	0.000341892	0.00458718
DZIP1L	1.44017	1.17949	1.75845	0.000343047	0.0316181
BDH1	0.794285	0.700174	0.901046	0.000344475	0.00393079
HELLS	1.37502	1.15493	1.63705	0.000345518	0.0119871
PRKDC	1.41863	1.17135	1.71811	0.000345676	0.0504825
DAP3	1.6603	1.25771	2.19175	0.000345888	0.000859922
DTD1	1.47615	1.19256	1.82718	0.000346489	0.00540011
SUPT3H	1.5624	1.22357	1.99504	0.000346495	0.00230737
GON7	1.76903	1.2942	2.41806	0.000347189	0.00383868
BOP1	1.3248	1.13559	1.54552	0.00034727	0.00190537
RIOK1	1.51297	1.20582	1.89836	0.000348227	0.00179354
YME1L1	1.61516	1.24196	2.10052	0.000348432	0.025254
SLC10A1	0.897122	0.845301	0.952119	0.000348596	0.000585231
SNRPG	1.67245	1.26166	2.21699	0.000348661	0.00532368
MYCN	1.2668	1.11275	1.44218	0.000350403	0.0358514
E2F4	1.63435	1.24842	2.13958	0.000351016	0.0614444
TMEM138	1.821	1.3109	2.52957	0.000351099	0.00627736
STRN4	1.60991	1.23994	2.09027	0.000351263	0.00717837
TUBA4A	1.32658	1.13613	1.54894	0.000351382	0.0319083
ANGPT2	1.41799	1.17083	1.71733	0.000351763	0.0001964
ASF1B	1.26194	1.11077	1.4337	0.000352128	0.00217422
RCC2	1.36708	1.15161	1.62288	0.000352973	0.006307
KCTD17	1.23309	1.09919	1.3833	0.000353555	0.0414975
NDUFAF7	2.00112	1.36762	2.92806	0.000354226	0.00747968
CSNK1E	1.47437	1.19147	1.82444	0.000354741	0.00137446
RBM15B	1.74865	1.2868	2.37626	0.000355036	0.00775288
PWWP2A	1.82065	1.3103	2.52977	0.000356586	0.0227721
SRP68	1.69031	1.26702	2.255	0.000358007	0.00125402
VANGL1	1.50908	1.20386	1.89169	0.000358102	0.0013262
DHRS13	1.46903	1.18932	1.81451	0.00035851	0.000260872
USP21	1.53352	1.21257	1.93942	0.000358749	0.000561144
C1orf43	1.76399	1.29157	2.40923	0.000358838	0.0413518
OXLD1	1.49243	1.1977	1.85968	0.000360805	0.00778603
ORC4	1.73381	1.28137	2.34602	0.000361239	0.0257604
RRM1	1.45527	1.18412	1.78849	0.000361813	0.00531147
HADHA	1.87926	1.32863	2.65809	0.000362266	0.0363961
PPP2CA	2.07456	1.38911	3.09822	0.000362385	0.000529658
ABI2	1.55909	1.22129	1.99032	0.00036452	0.00200497
LAGE3	1.3727	1.15318	1.634	0.000366579	0.0025384
TRMT1	1.62323	1.24351	2.1189	0.000366822	0.00502569
UGGT2	1.66709	1.25843	2.20846	0.00036799	0.0349311
S100A16	1.32147	1.13356	1.54053	0.000368068	0.00221202
PJA1	1.4406	1.1784	1.76115	0.000368846	0.0214793
SRP72	1.67008	1.25935	2.21476	0.000369297	0.0104022
ZNF174	1.84637	1.31746	2.58761	0.000369427	0.00955861
TBP	1.68039	1.26281	2.23604	0.000369653	0.00760393
UBE2D1	1.53357	1.21194	1.94055	0.000370029	0.000847213
SAAL1	1.63486	1.24728	2.14287	0.000370183	0.00556919
MZT1	1.50368	1.2012	1.88232	0.000371133	0.00331669
EHD1	1.67544	1.26093	2.22623	0.000372713	0.0432187
INF2	1.48697	1.1951	1.85012	0.000372734	0.0159711
UBE2E3	1.58143	1.22861	2.03558	0.000373167	0.00474955
FAM171A2	1.40969	1.16673	1.70323	0.000374026	0.162249
BUD13	1.71542	1.27422	2.30939	0.000374476	0.000362086
POLG2	1.55028	1.21758	1.9739	0.000374854	0.0124266
RAB5C	1.76105	1.2893	2.40541	0.000374893	0.00152944
RFESD	5.04119	2.06728	12.2932	0.000375454	0.035138
PLAAT1	1.72654	1.27782	2.33282	0.000375828	0.0935819
PRCC	1.56599	1.22301	2.00515	0.000376357	0.00289291
PUDP	1.42396	1.17183	1.73034	0.000378388	0.00175586
BRD8	1.60999	1.23819	2.09344	0.00037843	5.89e-05
LHB	1.62284	1.24258	2.11947	0.000378853	0.0650812
DNAJC21	1.71538	1.27387	2.30991	0.000378972	0.0421528
EPS8L3	1.18047	1.07724	1.29359	0.000380006	0.00771179
GTPBP2	1.40914	1.16627	1.7026	0.000380015	0.00135265
VOPP1	1.48444	1.19379	1.84585	0.000380625	0.000228964
SZRD1	1.68552	1.26368	2.24819	0.00038185	0.000911751
FASTKD3	1.66164	1.25561	2.19897	0.000381992	0.00636347
SLC25A22	1.58469	1.2292	2.04298	0.000382005	0.00857542
NEDD1	1.48657	1.19446	1.85013	0.000382541	0.00139524
DENND5A	1.53618	1.21214	1.94685	0.000382881	0.00100463
TMEM147	1.4075	1.16549	1.69975	0.000383952	0.000475103
PDAP1	1.72225	1.27565	2.3252	0.000385808	0.00336387
FHDC1	1.47637	1.19048	1.83091	0.000388505	0.00353823
LDHD	0.787906	0.690669	0.898833	0.000389611	0.0358576
COA8	1.62672	1.24319	2.12857	0.000390135	0.000331422
ZC3H15	1.70994	1.27122	2.30007	0.000390588	0.00997787
RHOG	1.57405	1.22491	2.02269	0.000391872	0.0156646
ATG101	1.67785	1.26019	2.23395	0.000394997	0.00348617
RPN2	1.6705	1.25766	2.21886	0.000395843	0.000321877
CCDC51	1.75784	1.28657	2.40176	0.000396653	0.0720126
VDAC2	1.6433	1.24837	2.16316	0.000397353	0.00907616
PARD6B	1.4096	1.16568	1.70455	0.000397986	0.0089713
CCDC86	1.53971	1.2125	1.95521	0.000398983	0.240659
NFXL1	1.48475	1.19298	1.84787	0.00039905	0.0014209
AAR2	1.87696	1.32456	2.65973	0.000399461	0.00123959
CMTM7	1.38889	1.15787	1.66599	0.000401325	0.00138575
COA7	1.61353	1.23784	2.10324	0.000403654	0.135943
SLC1A4	1.37628	1.15307	1.64269	0.000403874	0.00930093
TTLL7	1.48424	1.19256	1.84725	0.000403918	0.0107353
DMAP1	1.74824	1.28285	2.38245	0.000404354	0.000172958
S100A11	1.21146	1.0893	1.34733	0.000404626	0.0256143
REXO2	1.70196	1.26757	2.28522	0.000404711	0.0120409
AGAP1	1.52118	1.20564	1.91931	0.000405331	0.00536017
THOC1	1.67348	1.25796	2.22624	0.000406311	0.00140364
ACAT1	0.717459	0.596836	0.862461	0.000407082	0.0283193
SAMD12	1.57861	1.22561	2.03327	0.000407216	0.424064
SCN2B	13.8155	3.22178	59.2429	0.00040777	0.0020372
KCTD2	1.63129	1.24354	2.13995	0.000409424	0.000109035
VSIG10	1.48208	1.1915	1.84353	0.000410024	0.00110897
ARMC2	2.2576	1.43702	3.54674	0.000410726	0.00279695
ATG10	1.86477	1.31972	2.63494	0.000411313	0.00234334
TET1	1.76742	1.28851	2.42434	0.000412457	0.00187644
FKTN	1.8142	1.3035	2.52497	0.000413347	0.0164498
NONO	1.49032	1.19427	1.85975	0.000413576	0.0102784
TULP3	1.47713	1.18949	1.83432	0.000414984	0.00362227
TMCC1	1.37576	1.15243	1.64236	0.000415949	0.0051067
ARFGAP1	1.63353	1.24384	2.14531	0.00041692	0.00468294
MFSD4B	2.03778	1.37233	3.02591	0.000416985	0.0715008
C2orf76	1.7531	1.28348	2.39455	0.000417598	0.00501622
SLC7A8	1.32546	1.13344	1.55001	0.000417829	0.130692
GSS	1.77087	1.28914	2.43262	0.000419023	2.76e-05
HEXB	1.64613	1.24792	2.17139	0.000419653	0.0113478
METTL5	1.76141	1.28583	2.41288	0.000422346	0.0005402
SCNM1	1.42132	1.16895	1.72817	0.000423161	0.00709542
SNRPC	1.55422	1.21622	1.98615	0.000424241	4.77e-05
UMPS	1.84462	1.3123	2.59288	0.000424472	0.0094103
VRK1	1.47512	1.18833	1.83113	0.000424576	0.0106906
TDP1	1.6764	1.25772	2.23444	0.000425051	0.00319934
NIP7	1.72761	1.2746	2.34163	0.000425544	0.0123594
NOP58	1.55902	1.21781	1.99583	0.000425676	0.0131963
THOC2	1.52727	1.20672	1.93297	0.000426209	0.0167769
THEM4	1.54154	1.21169	1.96116	0.00042645	0.0118661
CABYR	1.2263	1.09472	1.37369	0.000427202	0.0700901
CPSF2	1.82859	1.30691	2.55853	0.000428577	0.0509862
CCDC24	1.39378	1.15861	1.67667	0.0004292	0.00631845
UBL4A	1.50398	1.19836	1.88755	0.000429548	0.0932811
CDC34	1.62057	1.23865	2.12024	0.00043028	0.0045568
EIF2A	1.66322	1.25291	2.2079	0.000431671	0.000652727
DTL	1.2755	1.11385	1.4606	0.000432375	0.00122439
UBAC1	1.84812	1.31266	2.60199	0.000433866	0.0337941
OIP5	1.49436	1.1947	1.86919	0.000434989	0.00254146
CPSF4	1.53015	1.20728	1.93937	0.000435168	0.000821183
KHDRBS3	1.4495	1.17863	1.78262	0.000436197	0.0956401
FBXL7	1.34292	1.13941	1.58277	0.000437099	0.0121609
TMX2	1.81386	1.30153	2.52785	0.000437781	0.000168278
DDX41	1.80314	1.29809	2.50469	0.000438188	0.0120573
USP24	1.61643	1.23659	2.11295	0.00044178	0.00372006
TRIM37	1.46924	1.18543	1.82101	0.00044276	0.000160763
PNMA2	1.52335	1.20452	1.92657	0.000442915	0.418918
LIPT1	1.93458	1.33871	2.79567	0.000443357	0.0607733
XPO6	1.68917	1.26071	2.26326	0.000444789	0.0011635
RHOA	1.79558	1.29516	2.48936	0.000445435	0.0352761
WDR35	1.54705	1.21262	1.97371	0.000445907	0.00989061
MRPL48	1.76223	1.28443	2.41778	0.000446097	0.00014534
KARS1	1.74167	1.27761	2.3743	0.000448788	0.000144794
ARHGAP1	1.50989	1.1995	1.90061	0.000449525	0.0174566
PSMD12	1.77794	1.2891	2.45215	0.000451414	0.0123073
SUMO2	1.66346	1.25176	2.21058	0.000451933	0.00116275
TLCD1	1.34532	1.13981	1.5879	0.000452947	0.00129035
SIRT7	1.5341	1.20778	1.94858	0.000452995	0.00625955
EIF4E2	1.8467	1.31068	2.60193	0.000453932	0.000953366
TLK2	1.7756	1.28812	2.44758	0.000454839	0.00437899
RANGAP1	1.42291	1.1682	1.73314	0.000456793	0.00432895
SEH1L	1.8035	1.2966	2.50855	0.000460431	0.00356481
BCOR	1.43339	1.17182	1.75334	0.000461056	0.00978398
NAA50	1.66638	1.25216	2.21762	0.000461471	0.088228
CDKN3	1.2532	1.10443	1.42201	0.000464156	0.0177112
MGMT	0.68699	0.556748	0.847701	0.000464322	0.0223207
SLC30A6	1.6008	1.23005	2.08329	0.00046452	0.00110835
TRPC1	1.46028	1.18122	1.80526	0.000466737	0.0573633
U2AF2	1.61949	1.23618	2.12166	0.000467675	0.111225
MCRS1	1.67552	1.2548	2.23729	0.000467873	0.00464544
CENPJ	1.51374	1.19999	1.90953	0.000468176	0.0276842
C1orf50	2.93228	1.60481	5.35781	0.000468789	0.0157625
PRKAR2A	1.61521	1.23459	2.11317	0.000470559	0.00163966
C1orf109	1.58265	1.22357	2.04711	0.000470958	0.0127329
CAPZB	1.72734	1.27148	2.34664	0.000471698	0.216608
XPNPEP1	1.72002	1.26906	2.33125	0.000472537	0.036074
NABP1	1.57269	1.22007	2.02722	0.000473021	0.00497169
ELMO2	1.65932	1.24912	2.20422	0.000473629	0.00103889
CCDC124	1.52429	1.20336	1.93082	0.000474725	0.0157469
HPCAL1	1.75586	1.28046	2.40776	0.000474747	0.0125581
IPP	1.62251	1.23678	2.12856	0.000475407	0.0857073
HSF2BP	1.825	1.30231	2.55747	0.000475473	0.0537678
PSMG3	1.39055	1.15572	1.67309	0.000476795	0.000552118
SRSF7	1.737	1.27421	2.36786	0.000477773	0.00721836
CDK5	1.63682	1.24124	2.15848	0.000481083	0.0297967
IPO7	1.49174	1.19166	1.8674	0.000482806	0.01528
ZNF215	1.80295	1.29485	2.51042	0.000483194	0.015629
DCAF16	1.40113	1.15935	1.69333	0.000483204	0.00134677
RP9	1.67464	1.25362	2.23706	0.000483205	0.00217907
FANCF	1.57919	1.22171	2.04127	0.000484596	0.00322389
NUTF2	1.55527	1.21354	1.99323	0.000484984	0.00292675
METTL8	1.89	1.32167	2.70272	0.000486301	0.108492
MAP4	1.57822	1.22128	2.03949	0.000486661	0.0119633
OBI1	1.54189	1.20883	1.96673	0.000487778	0.00669875
CUL4B	1.5477	1.2108	1.97836	0.000488321	0.0335923
PCNP	1.61476	1.23349	2.1139	0.000488572	0.000676947
ZSWIM5	1.29772	1.12085	1.5025	0.000490079	0.0539993
KIAA0100	1.55978	1.21482	2.00271	0.000490593	0.00270538
DEDD	1.70795	1.26403	2.30778	0.000490824	0.00118152
HMCES	1.91006	1.32737	2.74854	0.000491927	0.00420369
FANCA	1.51934	1.20076	1.92245	0.000494428	9.44e-05
SELENOF	1.72485	1.26925	2.34399	0.000494755	0.00671059
SART1	1.80401	1.29431	2.51443	0.000496185	0.0306555
GLRX2	1.79726	1.29217	2.49979	0.000496527	0.0182693
PAQR4	1.31378	1.12673	1.53189	0.000496676	0.00541138
TKTL1	1.25201	1.10325	1.42083	0.000496802	0.2474
BORA	1.61663	1.23365	2.11849	0.000497339	0.00546261
PCID2	1.57591	1.21994	2.03576	0.000498035	0.00316124
SMPD2	1.55353	1.21228	1.99084	0.000499273	0.00100474
CDK5R1	1.5241	1.20207	1.93239	0.000501859	0.00229494
TTC9C	1.73145	1.27087	2.35894	0.000503021	0.103552
CREB1	1.65608	1.2464	2.20041	0.000503243	0.000398182
SAP30BP	1.72413	1.26838	2.34363	0.000505466	0.0127805
SEC22C	1.76029	1.27967	2.42142	0.000509592	0.00197866
CLTC	1.55387	1.21192	1.99232	0.000509655	0.0202418
YY1	1.845	1.30616	2.60614	0.000509718	0.00601597
ACTG1	1.48448	1.18797	1.85501	0.000510767	0.00449241
TFDP1	1.36526	1.14539	1.62734	0.000510827	0.0858365
TRIM16	1.21632	1.08912	1.35837	0.000511271	0.00024288
RAB35	1.63221	1.23808	2.1518	0.000511817	0.0148451
USP13	1.51483	1.19841	1.9148	0.000512887	0.00108386
HPDL	1.38254	1.1516	1.65979	0.000513461	0.0245838
C17orf58	1.54761	1.20959	1.98009	0.000513921	0.0116363
TMEM223	1.81999	1.29809	2.55173	0.000514456	0.0529919
SMG9	1.45158	1.17624	1.79137	0.000515465	0.00760598
PTGFRN	1.30415	1.12261	1.51504	0.000516008	0.0242837
PARP2	1.64238	1.24117	2.17327	0.000516899	0.0105428
SNX24	1.69676	1.25889	2.28693	0.000517145	0.0155417
CDKN2B	1.35621	1.14187	1.61079	0.000517754	0.127317
BRMS1	1.52847	1.2028	1.94231	0.00051977	0.00137617
E2F1	1.2283	1.09361	1.37959	0.000520544	0.00608596
ARF4	1.54371	1.20794	1.97282	0.000521301	0.000292917
CCDC138	1.6279	1.23614	2.14381	0.000521967	0.0271757
CHRNA5	2.12194	1.38707	3.24612	0.000523518	0.0919121
ETV1	1.35092	1.13975	1.60122	0.000523842	0.014993
MTRF1L	2.02685	1.35953	3.02172	0.000525559	0.00204593
ADGRE5	1.28121	1.11374	1.47385	0.000525727	0.00599182
HPX	0.880615	0.819549	0.946232	0.00052584	0.0115748
SLC39A13	1.63066	1.23683	2.1499	0.000526298	0.0380054
MAPK3	1.59095	1.22352	2.06872	0.000528996	0.00100048
NFYC	1.74776	1.2745	2.39676	0.000529346	0.00560934
CETN3	1.8549	1.30781	2.63085	0.000530301	0.0013092
SMNDC1	1.67733	1.25185	2.24742	0.000530808	0.00015287
DPM2	1.44472	1.17322	1.77905	0.000532032	0.00448594
GNL3	1.58781	1.22232	2.0626	0.000532305	0.0259433
VNN2	1.17518	1.07258	1.28759	0.000533721	0.00355069
DDOST	1.5333	1.20382	1.95295	0.000534552	0.00107342
ZP3	1.40034	1.15734	1.69437	0.000534976	0.0121132
GOSR2	1.73407	1.26968	2.3683	0.000537602	0.00260598
MCM3	1.33258	1.13262	1.56784	0.0005377	0.000149615
GLP1R	1.32534	1.12994	1.55453	0.000538042	0.634284
CHCHD3	1.59987	1.22597	2.0878	0.000540048	0.0192555
ANKLE2	1.63153	1.23642	2.15289	0.000540263	0.0599406
CDKN2AIPNL	1.49324	1.18981	1.87406	0.000541159	0.00360711
GPR82	2.04379	1.36302	3.06457	0.000543427	0.830545
SPTY2D1OS	1.77912	1.28336	2.4664	0.000546266	0.014899
STK11IP	1.56361	1.21354	2.01467	0.000547082	0.031991
EFNA5	1.25671	1.10397	1.43058	0.000548127	0.00307739
BTBD10	1.55758	1.21136	2.00275	0.000550502	0.00172328
WDR70	1.79417	1.28775	2.49974	0.000551226	0.0368104
EXTL2	1.50341	1.19286	1.8948	0.000552644	0.000320597
NCF2	1.24905	1.10095	1.41707	0.000553478	0.00534769
B4GALT4	1.56765	1.21457	2.02337	0.000554495	0.000706314
FIGNL1	1.43957	1.17062	1.77031	0.000554519	0.00520029
GPC1	1.26349	1.10635	1.44294	0.000557366	0.00271551
DNAJC13	1.54291	1.2061	1.97376	0.000557804	0.0172196
ETV4	1.16167	1.06689	1.26487	0.000558317	0.000755472
CYB5R3	1.5471	1.2075	1.98221	0.00055832	0.000105823
IGF2BP3	1.29496	1.11816	1.49973	0.000558434	0.00760556
PHF20	1.6648	1.24628	2.22386	0.000559989	0.0422059
XRN2	1.54355	1.20619	1.97525	0.000560831	0.000539453
AGRN	1.27237	1.10961	1.45902	0.00056221	0.00992173
NKX3-2	1.53777	1.20412	1.96387	0.000563743	0.00286173
RTRAF	1.90694	1.32123	2.75229	0.000564984	0.00356214
CLDN6	1.42166	1.16396	1.73642	0.000565087	0.067111
DNAJB6	1.76521	1.27781	2.43853	0.000566903	0.267071
AURKA	1.28079	1.11266	1.47433	0.000567168	0.000735376
PTPN12	1.44761	1.17291	1.78663	0.000569985	0.0327781
MMD	1.29744	1.1188	1.50462	0.000570811	0.000200161
STT3A	1.5211	1.19816	1.93109	0.00057168	0.00449434
PMAIP1	1.3587	1.14124	1.61759	0.000571983	0.00344045
AFM	0.88046	0.818934	0.946609	0.000572089	0.00203888
RBX1	1.64762	1.24002	2.18919	0.000574087	0.00430776
SLC26A6	1.38716	1.1514	1.6712	0.00057462	0.0153282
RELT	1.65671	1.24289	2.2083	0.000575525	0.0189768
UBR7	1.62383	1.23217	2.13997	0.000576275	0.0333125
TCP1	1.49195	1.18803	1.87363	0.000576536	0.000401313
WDR3	1.50689	1.19307	1.90325	0.000578315	0.0203834
NUP188	1.484	1.18521	1.85813	0.000578968	0.0234238
TSN	1.60194	1.22485	2.09512	0.000579393	0.00752621
VRK2	1.45604	1.1754	1.80368	0.000583161	0.00750604
RMI2	1.27728	1.11099	1.46846	0.000584137	0.001236
WDR41	1.59717	1.22302	2.08579	0.000585376	0.034181
SNX16	1.64413	1.23831	2.18295	0.000586309	0.00152963
RNF10	1.88956	1.31463	2.71595	0.000586443	0.00308919
ZNF280C	1.7017	1.25667	2.30432	0.000588112	0.0103401
CARD19	1.58359	1.21814	2.05867	0.000594644	0.0243516
MT3	1.27167	1.10867	1.45864	0.000594965	0.126166
PBDC1	1.60281	1.22438	2.09822	0.00059669	0.00527292
ACTR3	1.54972	1.20678	1.99013	0.000597443	0.00923811
SLC7A1	1.27616	1.11025	1.46685	0.000599399	0.0519014
GNB1	1.59569	1.22192	2.0838	0.000599481	0.0688856
TTLL5	1.73908	1.26785	2.38544	0.000599579	0.0163733
NUDT1	1.31337	1.124	1.53465	0.000600387	0.00158983
HAX1	1.63221	1.23377	2.15933	0.000601033	0.0794842
CHCHD2	1.72059	1.26198	2.34586	0.00060106	0.00225493
FBXL2	1.66068	1.24273	2.2192	0.000605672	0.44091
SGPP2	1.19196	1.0781	1.31784	0.000608152	0.0748217
ATP2C1	1.52586	1.19833	1.9429	0.000608975	0.0298659
STK32B	1.56765	1.21214	2.02741	0.000612204	0.0031792
FLAD1	1.56735	1.21202	2.02686	0.000612821	0.0153216
GRSF1	1.68219	1.24913	2.26537	0.000615312	0.000233172
ARMC7	1.48396	1.1839	1.86008	0.000615687	0.000511811
RNPS1	1.59747	1.2218	2.08865	0.000615923	0.0063497
MEN1	1.85359	1.30191	2.63904	0.000617932	0.00150428
IFT52	1.43645	1.16743	1.76746	0.000619148	0.00121525
SF3A2	1.47002	1.17897	1.83293	0.000620504	0.115524
C8orf33	1.45781	1.17476	1.80905	0.000620776	0.0085898
SLC22A1	0.902998	0.851742	0.957338	0.000620951	0.000140563
BCAR3	1.51956	1.19573	1.93109	0.000622129	0.0266589
SLC2A2	0.879003	0.816407	0.946398	0.000622531	0.000439269
KLHL38	1.70124	1.25472	2.30667	0.000624416	0.233967
LBHD1	1.9386	1.32661	2.83292	0.000625636	0.0328411
CKS1B	1.40568	1.15644	1.70864	0.000627335	0.0130048
MRPL36	1.6488	1.23789	2.19613	0.000628205	5.76e-05
ARPC5	1.59892	1.22171	2.0926	0.000629454	0.727185
SMARCC1	1.48939	1.18525	1.87158	0.000630133	0.0054234
LRRC3B	4.09506	1.82465	9.19055	0.000630732	0.929659
RAD51D	1.67709	1.2467	2.25606	0.000632553	0.00959215
CALM2	1.56525	1.21052	2.02391	0.000633054	0.00722031
GATD1	1.58972	1.21851	2.07401	0.000634244	0.00854427
CA9	1.11531	1.04762	1.18738	0.000634965	0.000212635
RRP7A	1.44341	1.1693	1.78176	0.000636414	0.000433661
SF3B2	1.76421	1.27369	2.44363	0.000636855	0.0263843
CACNA1S	3.44276	1.69337	6.99944	0.000638083	0.568659
CEP126	1.87225	1.30628	2.68344	0.00063833	0.0298314
WDR76	1.30044	1.11838	1.51213	0.00064028	0.00253147
OPTN	1.5684	1.21122	2.03091	0.000641775	0.0228466
IFT80	1.43592	1.16651	1.76755	0.000643064	0.0191344
CCDC6	1.53892	1.20141	1.97125	0.000643412	0.000488342
PEDS1	1.47903	1.18127	1.85184	0.000643783	0.00704162
TTF1	1.62735	1.23031	2.15253	0.00064389	0.161099
HTATIP2	1.42647	1.16316	1.74939	0.00064582	0.00221749
ADAT3	1.84763	1.29847	2.62904	0.000646488	0.0509194
MSTO1	1.50991	1.19154	1.91335	0.000648693	0.00426009
SLC35C2	1.86534	1.30361	2.6691	0.000648843	0.000177759
DOCK7	1.61157	1.225	2.12013	0.000649096	0.00127432
POP5	1.65565	1.23909	2.21225	0.000650303	0.000822283
AP2M1	1.52999	1.19815	1.95372	0.000651359	0.00321992
NPLOC4	1.59259	1.21871	2.08117	0.000652458	0.00289822
ME1	1.19838	1.07993	1.32982	0.000654318	0.00461978
GART	1.62603	1.22935	2.15072	0.000656502	0.00302659
RAB6B	1.4013	1.15406	1.70152	0.000657619	0.284159
GBA	1.42486	1.16226	1.7468	0.000657631	0.0186759
TTC4	3.49228	1.70058	7.17171	0.000658795	0.0230443
ZNF639	1.68662	1.24847	2.27855	0.000659488	0.0153715
CCDC50	1.59436	1.21895	2.08538	0.000660817	0.000158549
DLAT	1.38536	1.14837	1.67127	0.000661335	0.00209788
STOML2	1.66635	1.24199	2.2357	0.000661358	0.00291849
KIAA1522	1.33212	1.12936	1.57127	0.000664121	0.00626787
ZNF611	1.49313	1.18537	1.8808	0.000664226	0.109053
MFSD12	1.58151	1.2146	2.05926	0.000665179	0.00668559
CCDC62	9.52646	2.60122	34.8888	0.000665572	0.49485
AP2A2	1.84434	1.29629	2.62409	0.000668006	0.00566801
C12orf4	1.72266	1.25919	2.35672	0.000670658	0.0108658
RIPK2	1.38299	1.14724	1.66718	0.000672747	0.00249456
NEK11	1.54471	1.20224	1.98474	0.00067343	0.361618
PRR7	1.33177	1.12902	1.57093	0.000673747	0.00156002
WASHC5	1.46557	1.17574	1.82685	0.000673804	0.130753
HUS1	1.77866	1.27613	2.47908	0.000675638	0.0826128
ITPA	1.48179	1.1811	1.85903	0.000677917	8.82e-05
PUS7	1.47133	1.17754	1.83842	0.000678867	0.0222133
C5orf51	1.51519	1.19224	1.92562	0.000679585	0.00915096
PAPOLA	1.65391	1.2372	2.21097	0.00068113	0.0268388
GTF3C1	1.65144	1.23637	2.20587	0.00068233	0.0153827
TMC7	1.54676	1.20258	1.98943	0.000682491	0.000718315
CCNY	1.72333	1.25884	2.3592	0.000682568	0.000445308
ERCC3	1.64788	1.23516	2.19851	0.000684125	0.13266
COPS6	1.61831	1.22568	2.13673	0.000685729	0.0234131
INTS9	1.58132	1.21375	2.06021	0.000685948	0.0980233
EXOSC9	1.69674	1.25039	2.30243	0.000687009	0.00153452
TUSC2	1.70154	1.25186	2.31277	0.000687631	0.00588236
ACTL6A	1.41216	1.15695	1.72366	0.000690157	0.00563766
IP6K2	1.5591	1.20635	2.015	0.000690412	0.0251576
SH3D21	1.49528	1.18516	1.88654	0.000692748	0.00688788
ARHGEF2	1.32408	1.12579	1.55731	0.000695635	0.0934866
SLC16A11	0.838345	0.757119	0.928284	0.000695881	0.00176588
OTUD7B	1.60004	1.21934	2.09958	0.00069776	0.00440372
TJAP1	1.57764	1.21209	2.05344	0.000698503	3.17e-05
SNX11	1.75958	1.26917	2.43948	0.000699164	0.00593805
TMEM94	1.5961	1.21795	2.09165	0.000701052	0.0328642
MRPS5	1.88658	1.30682	2.72355	0.00070298	0.0030294
ASRGL1	1.28089	1.10998	1.47812	0.000704179	0.00889414
RBM12	1.55464	1.20437	2.00677	0.000704883	0.00791597
PCYT1A	1.77188	1.2726	2.46704	0.000705398	0.0162476
RNF114	1.73987	1.26279	2.39719	0.00070695	0.00232689
RPAP2	1.88771	1.30673	2.727	0.000710676	0.0050537
GEMIN8	1.65866	1.23746	2.22324	0.000710705	0.0869044
DCDC1	1.63057	1.22851	2.16421	0.000712654	0.144008
CPS1	0.90885	0.859916	0.960568	0.000712656	0.000248366
SRSF3	1.67145	1.24135	2.25059	0.000713591	0.00342884
HK2	1.20924	1.08324	1.3499	0.000714015	0.00684868
EIF3F	1.66488	1.23919	2.23682	0.000716094	0.00885408
SURF6	1.7646	1.26982	2.45217	0.000717534	0.0599868
KBTBD2	1.67018	1.24073	2.24826	0.000718748	0.00333361
VBP1	1.53007	1.1957	1.95795	0.000723333	0.165033
SLC17A8	2.52759	1.47637	4.3273	0.000724579	0.492724
DPAGT1	1.63504	1.22942	2.17448	0.00072546	0.0350439
KCNJ11	1.28842	1.11232	1.4924	0.000726265	0.00230759
ANKRD33	1.33694	1.12971	1.58217	0.000726633	0.660029
DNMT1	1.35157	1.13484	1.6097	0.000729067	0.0276588
ZNF865	1.63131	1.22807	2.16696	0.000729977	0.0119644
CAMTA1	1.72321	1.25662	2.36307	0.000730761	0.00189604
KLHL17	1.56366	1.20638	2.02674	0.000731117	0.00239059
BUD31	1.70314	1.25038	2.31983	0.000732344	0.0137149
CEP57L1	1.97616	1.33087	2.93434	0.000732601	0.00308939
SGTB	1.59017	1.21486	2.08143	0.000732899	0.0330232
YDJC	1.47786	1.17807	1.85395	0.000733756	0.00334763
TBCD	1.57714	1.21056	2.05473	0.000736143	0.0110682
ACTR10	1.67151	1.24038	2.2525	0.000737354	0.00394978
PIGF	1.92243	1.31525	2.8099	0.000738161	0.00397018
FZD3	1.842	1.29172	2.62669	0.000741598	0.0654466
BRI3BP	1.4371	1.16411	1.77411	0.000741719	0.000805156
VPS33A	1.75927	1.26707	2.44267	0.000742052	0.00211608
TTLL4	1.28429	1.11052	1.48525	0.000742933	0.00323234
CTHRC1	1.17345	1.0693	1.28775	0.000743562	0.00202314
HDAC5	1.55149	1.20199	2.00261	0.000744155	0.00988963
SRI	1.37369	1.14222	1.65207	0.000745309	0.0114895
HCFC1	1.51189	1.18898	1.92252	0.000746435	0.00525035
BRF1	1.92295	1.31495	2.81207	0.00074646	0.024558
KPTN	1.57831	1.21054	2.05783	0.000747547	0.000748488
HMGB2	1.30353	1.11735	1.52072	0.000748416	0.00859443
RHOC	1.43369	1.16277	1.76774	0.000748486	0.00132732
SGSM1	1.60825	1.22004	2.11998	0.000748976	0.234548
DSN1	1.39833	1.15065	1.69933	0.000749634	0.00682932
KIF22	1.43425	1.16286	1.76898	0.000752283	0.000593342
IPMK	1.51768	1.19061	1.93459	0.0007549	0.00831205
C2orf68	1.65754	1.23525	2.2242	0.000756784	0.00239301
RDH16	0.883806	0.822511	0.94967	0.000756805	0.0104082
PABPC3	2.28252	1.41195	3.68988	0.000758139	0.0278882
RIMKLA	1.71544	1.25305	2.34845	0.000758226	0.444308
CAPG	1.19907	1.07883	1.33271	0.00075911	0.000181866
PGK1	1.37609	1.14273	1.65711	0.000759306	0.00745144
TMX1	1.57739	1.20978	2.05669	0.000760579	0.00282
DAD1	1.7499	1.26339	2.42376	0.000760954	0.00481918
NDOR1	1.47683	1.17692	1.85315	0.000761174	0.0168282
ZC4H2	1.44268	1.16546	1.78584	0.000761754	0.0428851
ZNF142	1.62865	1.22596	2.16361	0.000763147	0.0113673
ODC1	1.31684	1.12183	1.54574	0.000763229	0.00258924
ENTR1	1.65516	1.23413	2.21981	0.00076639	0.00173009
STARD3	1.63667	1.22836	2.18071	0.000766401	0.000760043
KITLG	1.33273	1.12739	1.57546	0.000766688	0.00699962
ANKRD52	1.40898	1.15384	1.72054	0.000768423	0.00334797
STYXL1	1.44158	1.16487	1.78402	0.000769908	0.00500331
ACRV1	2.94687	1.56973	5.53219	0.000770715	0.21072
ERAL1	1.66377	1.23651	2.23867	0.000774187	0.00297943
IKBKE	1.2955	1.114	1.50657	0.000774346	0.0478829
DAGLA	1.32225	1.12351	1.55615	0.000775579	0.00232865
LRIF1	1.49171	1.18144	1.88346	0.000775621	0.021061
CNEP1R1	1.69003	1.24454	2.295	0.000775863	0.00987421
TLCD3A	1.30136	1.11607	1.51741	0.00077613	0.0272332
ACSL3	1.43724	1.16322	1.7758	0.000777014	0.00289147
PLOD1	1.44169	1.16466	1.78463	0.000779551	0.00678663
TRAF2	1.46015	1.17076	1.82107	0.000782625	0.00274014
RFWD3	1.47079	1.17431	1.84213	0.000782687	0.013909
FAM222B	1.47851	1.17684	1.85752	0.000783682	0.0282061
NEMP1	1.36221	1.13732	1.63158	0.000786124	0.00489142
DNMT3A	1.40046	1.15044	1.70481	0.000788599	0.0376139
PAIP1	1.55862	1.20282	2.01966	0.000788728	0.0249799
SLC30A5	1.6607	1.23483	2.23345	0.000793156	0.00156515
ZBTB41	1.38464	1.1449	1.67459	0.0007939	0.00669863
MAPRE1	1.39427	1.14819	1.69309	0.000794302	0.00437595
TRMT5	1.87664	1.29909	2.71097	0.00079582	0.0117003
ATF1	1.53569	1.19516	1.97325	0.000797135	0.00031587
CAMSAP1	1.57437	1.20757	2.05258	0.000797449	0.0584095
ZKSCAN4	1.63173	1.22557	2.1725	0.000800114	0.00280089
VASP	1.39603	1.14861	1.69675	0.000802156	0.00138962
PTBP1	1.70457	1.24789	2.32837	0.000802991	0.00676015
ITGAV	1.25902	1.10037	1.44056	0.000803194	0.0113667
GINS3	1.49529	1.18179	1.89196	0.000804319	0.00360802
ACOT9	1.56554	1.20449	2.03481	0.00080545	0.0651303
RTL8C	1.317	1.12108	1.54716	0.000805849	0.00282491
CEP164	1.65917	1.23384	2.23111	0.000806667	0.00224401
SENP1	1.55609	1.20134	2.01559	0.000809586	0.0229932
ZFYVE26	1.68209	1.24073	2.28045	0.000810857	0.101018
UBAC2	1.60928	1.21815	2.126	0.000811285	0.0756475
MRPS9	1.90293	1.30576	2.77321	0.000812949	0.044904
VTA1	1.60878	1.21791	2.1251	0.000813565	0.0309053
DVL3	1.47961	1.17636	1.86102	0.000813881	0.00463468
[truncated: 14,492 more rows]
