# Supplementary material for: TREM1+ tumor-associated macrophages secrete CCL7 to promote hepatocellular carcinoma metastasis
Source: J Cancer Res Clin Oncol. 2024 Jun 25;150(6):320. doi: 10.1007/s00432-024-05831-1 (PMC11196310; doi:10.1007/s00432-024-05831-1)
Supplement: Supplementary file 4 — Supplementary Material 4 [file 432_2024_5831_MOESM4_ESM.xlsx]

## Sheet: jVenn (1)
name 1	name 2	List 3	name 1|name 2	name 1|List 3	name 2|List 3	name 1|name 2|List 3
EIF4H	MUC1	FAM156A	CEACAM6	PRDX4	SLC11A1	TREM1
C12ORF57	CCL18	ZBTB8B		WIPI1	COLEC12
MTLN	LAMP3	AKNAD1		ATP6V1F	LGALS3
MDH1	TNF	POTEM		BRI3BP	LIF
VWF	FOS	GPR156		NABP2	SPP1
SLC35B1	PLAU	SERF1A		UXT
NDUFB11	CCL13	ST3GAL3		CKS1B
EMC4	DMBT1	SCN2B		TMEM98
ISOC2	CXCL3	PRICKLE4		DYNLL1
NDUFAB1	LTF	BBS1		SDF2
NUDT2	MARCO	MUTYH		TMEM126A
TAF7	IRF4	TIGD4		PIGS
ATP5MC3	CHIT1	CDKL3		RPA3
UQCRFS1	TPSAB1	ZAR1L		DCTN3
RBM23		RAET1E		SEC61G
SELENOS		RFESD		EIF4A3
MIF4GD		CREG2		LAMTOR1
MIEN1		TUBA8		DUSP23
SPARCL1		EIF3CL		PRCC
ALDOA		FAT2		COPRS
TUBB3		GRM4		METTL18
SLC35A5		ABCB6		GPKOW
CCNDBP1		DNAH7		UBE2T
FH		BCAP29		EPDR1
NEK7		ASB14		NAXE
COX8A		CCDC192		GYG1
ISCA1		TTC4		TMEM147
MRPL34		CBARP		RCN2
UMAD1		DCHS2		BCL7C
ORMDL2		C20orf144		ERP29
GRN		MPP4		SNX7
ESYT1		FGF9		CDC26
RFC2		MED17		CBX1
PHB		FOXO3B		YIPF5
RAB9A		QRFP		TMEM109
COG7		CNGA4		VPS25
BEX5		FFAR3		STOML2
MMGT1		ADGRF3		UBE2S
APOO		RAD54B		SF3B5
POLR2J		SPDYE5		CUEDC2
MYZAP		ARHGAP11B		CSTF2T
TM2D2		PTPRN		CDKN3
ZMAT5		RBM45		ENDOG
AGPAT1		C1orf50		POLE4
SIVA1		RRP8		PGK1
GXYLT2		FKBP1C		ITGA5
COPS3		GVQW3		UBE2E3
CFAP20		UTP11		ILF2
TMEM203		ZSCAN20		HIKESHI
ARMCX5		SOX11		PSMD11
LAMTOR2		TIMM23		CHCHD2
SARAF		WDR92		KIFAP3
ECSIT		NKAIN1		RNASEH2A
MDH2		C17orf99		TUBG1
IDH2		GGT2		SLC22A15
R3HCC1		LVRN		PRKAG1
TMEM208		MALRD1		RTL8A
ECI1		GNG3		FKBP9
NDUFS3		GAN		UBAC1
STUB1		TARDBP		UFC1
GPR160		SERPINE3		PPM1G
MRPL54		EIF2B5		TMEM251
DEXI		SPICE1		CLIC1
SLC25A5		ZNF286A		COMMD8
SNRNP25		MED8		RPL10L
DHPS		FAM72A		PSMG1
ACVR1		CCDC30		LGALS1
TMEM250		GNL2		AP2S1
TM9SF2		PTPRO		PIGU
MRPL24		TPRA1		LSM4
DISP1		GRPEL2		ITGA2
COQ4		H3-2		POGLUT2
COQ6		PRPF19		ANP32E
BOLA3		MEMO1		BNIP3L
ANKRD39		NOL10		PREB
ANXA9		TMEM236		RFWD3
DDT		PSMD1		PSMD8
RRAGA		METTL6		EFNA4
BTBD1		WBP2NL		RNASE2
COPE		RNF148		SCAMP3
SDF2L1		PRDM12		UBL7
NDUFA13		FSD1L		PYCR2
TCEAL8		GTDC1		TMX2
PEPD		DYNC1LI1		CDK4
CLPP		EIF2B4		SSR2
ZDHHC12		FAM72C		PAFAH1B3
GRHPR		SEPHS1		TP53RK
HSD17B10		CEBPZOS		SELENON
PRMT5		ZCRB1		HSPA8
MRPS34		PSMD9		COPZ1
CHN1		LRP11		ADGRE5
CAV1		RBM28		ATP1A1
TSPO		CPSF3		CHCHD1
PLP2		RBM22		DDOST
NUDT21		TRDMT1		MMP7
ZNRD2		RARS1		EIF3D
GET3		PABPC3		POLE3
NAA38		FAM72D		PRAF2
C1QBP		EIF2B1		SERPINI1
GNB2		TRAPPC3		FAM220A
YIPF3		DRP2		TAGLN2
ICAM2		ARMC2		PSMD3
MRPS2		EIF5B		SNRPC
ORAI1		RBM19		BSG
DPYSL2		EIF1AD		OAZ1
CTNNAL1		MAPKAPK5		CHMP2B
KCTD9		TCEANC2		CTSV
SYPL1		YTHDF2		LOX
FLII		SMIM12		FIBP
COMMD4		FAM72B		POLR2E
TMEM141		RPGRIP1L		GAPDH
POMP		TBC1D32		GON7
GCHFR		YBX1		IMPA2
LIG1		C12orf43		SWI5
ASAP2		EFR3B		MCM7
MAP2K1		MIPOL1		LSM2
NDUFAF3		ZC3HC1		ATG101
HBB		ASNSD1		MAP1LC3B
CHMP2A		FARSB		RPS5
CD55		GPSM2		KIF4A
ZNF32		ZBTB8OS		MCM2
NDUFB10		YTHDF1		CKS2
MRPL15		MED19		NRBP1
PEMT		CEP41		SERPINE1
VAMP7		ATG7		PHF19
WASHC3		FANCB		CMC1
COL9A3		ZNF346		PBK
ABT1		LLPH		CDK5
PRPF8		ACAD9		ALYREF
C4ORF3		AKIP1		NEU1
ARL4A		HARBI1		RACGAP1
SLC44A2		GDI2		SHKBP1
UBAC2		SF3A3		IGBP1
GPX4		AP4B1		DAP
GJA1		ST7L		HSPA13
ST3GAL1		YIPF1		LSM7
IL1R2		LSM10		ANXA5
TRAPPC5		RGS20		CLN3
AKR7A2		ZFP69B		SHCBP1
SUCLA2		TMEM115		UCK2
SUPT4H1		TMEM39B		CTSE
PCNA		HARS1		PRDX5
LAMB3		RNF220		GSDME
MCOLN1		AK6		ZNF792
VKORC1		ZNF408		SELENOF
PCBD1		NAP1L4		S100A9
PRADC1		KCMF1		UBE2M
SPNS1		DCUN1D5		SNRPB
C6ORF120		DUSP18		SEC61A1
EGFL6		LHX4		SPAG4
NR3C2		NME6		MMP1
TMEM120A		RNF32		EGLN3
SSNA1		TMEM120B		NUDT1
MRPL21		WDR53		CCDC167
SLC34A2		DNTTIP2		CENPM
MIPEP		DDX1		STK39
TMEM160		CCDC127		SLC25A6
SDHAF2		PKNOX1		CHAC2
WDR54		KIAA1841		PPP1CA
BAHD1		ETF1		PSMC3
NINJ1		ELP4		RBM3
EID1		BRAP		ARPC1A
C12ORF75		RUVBL1		TACC3
NUDT19		TIMMDC1		KIAA1522
GSKIP		YRDC		TMBIM1
SPARC		THAP2		POLE2
FBXL15		ATRIP		DPM2
CIAO2B		MMS22L		PPIL1
CCM2		TAF3		ZNF367
SMIM6		BRK1		TNFRSF12A
P4HB		DDX19A		HSPA4L
ADAT1		MED6		PRC1
PLGRKT		KCNQ3		NCR3LG1
MIF		CAPN10		ATP6AP1
DHRS7B		EXOSC3		SNX17
PRPS2		TRMT10C		TMEM243
IFI30		METTL21A		AP2M1
SHISA4		YARS1
ETFA		RBM14
NCK2		FAM98A
SOWAHC		RAB7A
SGCE		TMEM121B
NDUFA8		TYW3
SGPP2		WDCP
UBAP1		GLMN
CRYL1		ZBTB17
CHMP5		NPHP3
DGCR6		TOE1
CDR2L		PIAS2
COL6A3		GTF2H1
ARPC1B		UBE2D2
ITPKA		GPRC5D
BCKDK		LDAH
ESAM		PPP2CA
PXMP2		HDAC10
GPR137B		EIF1B
RNASEK		ANAPC13
HLA-B		TTC1
GBA2		WDR75
MCRIP2		WDR12
HAUS4		NOXRED1
FKBP2		CRIPT
RRAS		UBE3D
C1D		CMSS1
CYBRD1		NCL
ATP10D		NSUN4
MECR		YWHAB
SLC25A11		MRPL3
TGFBR3		MTBP
SH3BGRL3		SSBP1
MVP		RTN3
MAGEH1		SLC41A3
NRBF2		RNF103-CHMP3
PRPSAP2		ANAPC7
EXOC8		WDR77
DHRS11		CCT7
TMEM45A		HINFP
TCEAL9		ZNF674
ZNF703		GATC
MICOS13		C12orf65
NAP1L2		GABPB1
EIF3G		CFAP61
TEX2		ANAPC10
EEF2		IK
PSMB8		NRDC
REXO5		AHSA1
SQOR		RNF25
TP53I3		DLGAP3
TMEM117		PPIA
CPE		FBN2
ENPP5		PPHLN1
MAEL		MTRF1L
NAPA		ERGIC3
MLST8		TTC26
GAL3ST1		BRIX1
ISCA2		MTMR14
ALDOC		RGS17
BACE2		MAP1LC3B2
TRAM1L1		TMEM17
TMEM100		BOD1
MFSD2B		BMS1
C8G		CWC27
UNC119		DNAJC7
DCXR		UBE2L3
BST2		MRPS30
AQP11		RBFA
VPS28		STK25
NDN		OLA1
GNAI2		NDUFAF7
CLIP2		IPO13
SLPI		C14orf119
GREM2		COPS8
TLR2		THUMPD3
TKTL1		SF3B6
ADGRG2		FAF1
F10		AUP1
MCUB		ILKAP
WDR83OS		STMP1
DDIT4		BFSP1
ITM2C		TIGD6
HMCN1		NAT10
IL13RA2		KNOP1
WDR18		EIF2S1
HCAR3		MED7
PCDHB2		EIF2B3
REG1A		SRRT
PCTP		AAMP
CDH12		ADPRS
RABAC1		SRSF2
AEN		SERBP1
LUM		SLC4A1AP
RPL39L		HDGF
NAGS		SYS1
PIN1		RPP38
ZNF595		CEP57L1
PLEK2		ARL8B
ANXA3		METTL2A
DNLZ		POLR3G
FNDC4		CFL1
CD81		TCOF1
TUSC1		EIF4E
NLRP11		RPN1
SFTPD		MYB
GCNT3		IER3IP1
CYC1		EIF2B2
SUSD1		ABCF3
		ADCK1
		RPF2
		TRIM36
		EBNA1BP2
		GEMIN2
		ATG3
		NGLY1
		TRPC4AP
		RBM17
		ZNF785
		PPME1
		AGGF1
		TAMM41
		UIMC1
		SLC29A3
		C1orf52
		PSMB2
		SAMD13
		CC2D1B
		POLR2G
		PSMA3
		C11orf94
		SMS
		CCDC77
		SPA17
		ACP1
		KLHL18
		CENPP
		PSMB5
		CCDC157
		C18orf54
		GPN2
		MRGBP
		PEF1
		THOC5
		TFAP4
		DDX56
		SRPRB
		SFPQ
		HSPA4
		LRP8
		ZNF485
		MMP16
		PSMD14
		SIAH1
		UBE2R2
		TMEM69
		UROD
		BTF3L4
		NDUFAF2
		TMEM67
		LBHD1
		POLR3F
		SNX5
		CCT4
		PHOSPHO2
		ZNF765
		ARMC10
		P3H1
		CIT
		ATG13
		TM2D1
		REXO4
		COA4
		DAZAP1
		ZC3HAV1
		E2F6
		TMEM41B
		SUV39H2
		BRF1
		PIGF
		GTPBP4
		ATIC
		PGAM5
		TXLNA
		CCT2
		STIP1
		EWSR1
		CCT6A
		PPAT
		DPY30
		LRRC47
		NAE1
		DPH2
		SPATA5
		HMCES
		DENR
		RNF7
		GMEB1
		USP39
		POLR3A
		RTRAF
		SBK2
		ZDHHC18
		PA2G4
		KMT5A
		OAZ3
		AK2
		NCBP2
		MRPS9
		ZNF248
		CNTN6
		VPS29
		POU2F1
		UBE2V1
		GTF3C2
		PCBP2
		USB1
		UBXN2A
		DNAJC8
		ZNF131
		ERH
		UBE2J2
		VPS26A
		SUPT7L
		AGAP3
		RNF10
		THOC7
		ABCF2
		RPAP2
		CABP4
		MRPS5
		CCDC59
		ZNF207
		TBX19
		ERI3
		RAE1
		HADHA
		PMS1
		AAR2
		TRMT5
		ZNF730
		HCAR1
		TXNL1
		DHX34
		MTPAP
		CEP126
		LZIC
		ZCCHC17
		RAMACL
		SNAPC2
		MRTO4
		FAM104B
		EIF3M
		RPF1
		SLC66A1
		CCDC136
		MRPS15
		GPATCH3
		EIF2S2
		ABCC5
		RRAGC
		SLC35C2
		TMEM218
		ATG10
		KTI12
		HSPA14
		PRTG
		ALG3
		RPUSD3
		PLEKHA8
		AP5Z1
		BUD23
		FTSJ3
		TXNDC9
		OGFOD1
		PHF5A
		YAE1
		TTC27
		ANAPC1
		HEATR3
		HTRA2
		PDCD2
		CETN3
		TPD52L2
		MEN1
		RPAP3
		HNRNPM
		LYRM2
		ZNF691
		MSL3
		TSEN34
		KDM1A
		IFT172
		CDC42
		PRPF38A
		PRPF40B
		NUP43
		RIMS3
		CUL2
		EIF4E2
		ZNF174
		SSR3
		PYM1
		ELOVL1
		YY1
		UMPS
		AP2A2
		CHORDC1
		RAN
		TIMM9
		TSEN15
		GRB2
		LYPLA2
		GEMIN6
		TMEM234
		PARS2
		MTA2
		POC5
		CAP1
		KATNA1
		MRPS7
		RHEB
		COPS7B
		HMGXB3
		TRMT61A
		PSMD13
		TRAPPC4
		FBXO30
		HDAC1
		TAF12
		EIPR1
		POMGNT1
		ZNHIT6
		RPUSD4
		UTP4
		ACYP1
		DPH3
		HDAC2
		PPP1CB
		SLC35A4
		NPRL2
		UQCRHL
		TMEM79
		BICD1
		POP1
		FAM136A
		LCLAT1
		SNRPB2
		EIF3I
		GPN1
		MAN1B1
		CDK5RAP1
		ITGB1BP1
		XRCC5
		LRCH3
		NUP85
		FAM118B
		BRSK1
		CBX3
		CARS2
		KPNA4
		MACROH2A1
		TBRG4
		SMUG1
		ANKRD26
		LARS1
		DDX55
		SRSF10
		HECTD3
		TMEM138
		PWWP2A
		CLCN2
		COG4
		B4GALT2
		CHRAC1
		CPSF6
		ATP6V0B
		RAD1
		GARS1
		UQCRH
		RTCA
		CSNK2A2
		SSRP1
		ZNF544
		ATG12
		CINP
		RSPH9
		SPAST
		PTP4A2
		PRRT3
		EMC8
		FKTN
		TRMT6
		NDC1
		ARL14EP
		B3GAT3
		MOB2
		UTP6
		GRK6
		DHX37
		MRPL37
		KIF2A
		DBF4
		PPCS
		DDIAS
		RANBP1
		FAM161A
		IPO11
		MTMR2
		TRNAU1AP
		MRPS16
		SLC35F6
		EFTUD2
		TARS1
		IQCC
		CSNK1D
		GTPBP8
		SART1
		CNOT9
		TAF13
		SEH1L
		DDX41
		ZNF215
		HSPD1
		DCTN2
		AUNIP
		PAK1IP1
		C18orf21
		AP1S3
		POLA1
		DGKG
		NAIF1
		DPM1
		ACTR8
		SLF1
		HNRNPLL
		GLRX2
		EXOSC2
		ZBTB40
		MBOAT7
		LDHA
		RHOA
		ZMYND19
		PPARGC1B
		PABPC4
		RAP1A
		PWP1
		WDR70
		ACTR6
		MARS1
		STAM
		NOL11
		PRELID2
		FOXK2
		ZFP64
		AGO3
		BEND3
		GLRX3
		C1orf159
		RALA
		CDC123
		DNTTIP1
		RNPEPL1
		RBM27
		RSL1D1
		HARS2
		ZNF589
		CCDC137
		DRAP1
		ASF1A
		ISG20L2
		VPS45
		SLC7A6OS
		PTGES3
		POU3F2
		NAA15
		DMAC2
		SCLT1
		SMARCAL1
		SGTA
		EDC3
		ADAMTS5
		ING5
		RMND5B
		FBXO45
		SPAG8
		SPTY2D1OS
		SNW1
		CLTA
		PSMD12
		RXYLT1
		GOLT1B
		ACTR5
		GLTP
		TLK2
		EFCAB7
		SLC25A39
		PPIE
		KRI1
		EID3
		FANCL
		PCYT1A
		QRSL1
		GSS
		SEC13
		RIC8A
		GMPPA
		ANP32B
		POMT2
		RAC1
		AMD1
		HCCS
		TXNL4A
		ASB3
		TET1
		APEX2
		OTUB1
		ARFIP2
		DCAF13
		ZNF786
		ERCC6L
		GABRQ
		MYLK2
		FKBP1A
		UBLCP1
		ELP6
		CCT8
		CNOT10
		TBC1D30
		SF3B2
		C1orf43
		NUDCD1
		DDX27
		RBM10
		RABGGTB
		MRPL48
		MTCP1
		PPIH
		AMZ2
		MRPL17
		METTL5
		ZNF284
		RAB5C
		FPGT
		SHISA5
		NIF3L1
		TMEM241
		SEC22C
		BRD9
		GAR1
		RFT1
		SNX11
		VPS33A
		ACOT8
		KCNN1
		KRBOX4
		RTKN2
		ATP6V1E1
		MANBAL
		EED
		BBS7
		HPCAL1
		IMMP1L
		MCM8
		DUSP11
		TBL1XR1
		POLR1F
		HAT1
		MAP4K2
		ALKBH1
		DPF1
		C2orf76
		CSE1L
		DRG1
		FOCAD
		TMEM237
		AGAP4
		PDRG1
		POLR1G
		SLC25A51
		DAD1
		IFTAP
		TPM3
		SMG5
		RBM15B
		DMAP1
		GNAI3
		NFYC
		TICRR
		TPRKB
		BCL11A
		GPR89B
		CDV3
		OGG1
		MRPS23
		PAFAH1B2
		TMEM214
		SAMD1
		HMBS
		ITGB3BP
		GTF3C3
		CDC16
		KARS1
		RNF114
		EIF3B
		TTLL5
		C4orf47
		GCN1
		CCT3
		SPATA7
		PHC2
		ATR
		NARS1
		RUVBL2
		SRSF7
		FAM104A
		ZNF133
		GPR37L1
		ZNF746
		RCC1L
		BUB3
		DENND6A
		TAF9
		RRP36
		TAF1B
		GOSR2
		ORC4
		NRF1
		CCDC88A
		PRORP
		KDELR1
		SF1
		CXXC1
		JAGN1
		CALCR
		TFG
		SGO2
		CHTOP
		UBA1
		PPP2R5B
		PANK2
		NIFK
		MARK3
		AXDND1
		EMC3
		KHDRBS1
		BMI1
		PPFIA4
		NIP7
		MSH2
		RITA1
		PLCB3
		PES1
		TMEM81
		HS1BP3
		FXR1
		RRP9
		CTU2
		METTL2B
		PSMA5
		MOGS
		RHEBL1
		ASTE1
		RBM34
		SAP30BP
		SNRNP40
		FTSJ1
		EFHC1
		CCNY
		CAMTA1
		DYNLT1
		C12orf4
		AAAS
		PDAP1
		DHX57
		MKNK1
		MITD1
		LRRC41
		ATP6V1D
		ARMC9
		LRPPRC
		BCL10
		TMEM185B
		SF3B4
		XPNPEP1
		ZDHHC3
		C2CD2L
		INTS13
		ZSWIM1
		ZSWIM3
		NUP155
		KIF3A
		TAS2R20
		ZC2HC1A
		ANKZF1
		ARHGAP39
		PFDN1
		BUD13
		DNAJC21
		CRTC2
		HNRNPC
		CARD9
		UBTD2
		CNBP
		POLR1A
		PSMD2
		DGKZ
		IRAK1BP1
		PRELID3B
		OSGEPL1
		SNU13
		RPIA
		DNPEP
		FUNDC2
		AGFG1
		MED10
		ZC3H15
		MPHOSPH6
		PLEKHM2
		RAD51C
		C12orf73
		DEDD
		JMJD6
		SLU7
		WAC
		SCLY
		BRPF1
		CEP19
		PTBP1
		DR1
		POLQ
		SCIN
		CLSPN
		RAD18
		PTDSS2
		BUD31
		ARPC2
		RNF2
		REXO2
		ZNF280C
		HSPB11
		TUSC2
		SSB
		HNRNPK
		CYB5RL
		DRAM2
		YIF1B
		G2E3
		HM13
		MYCBP
		RNF115
		PCGF1
		ALG10
		NR1H3
		PACS2
		CEP97
		BRMS1L
		USP48
		LYAR
		VPS37C
		SPPL3
		NUP93
		PLCH1
		CTDP1
		SNX24
		EXOSC9
		CNPPD1
		TIMM10B
		PPP1R7
		SMYD5
		NUP37
		XPO1
		TIMM21
		WDR4
		PPP1CC
		POLR2D
		PPP2R3C
		TMEM50A
		RABIF
		GMPS
		MAST2
		DPF2
		BLOC1S4
		DCTN5
		GTF2H2C
		MAPK7
		CNOT2
		GRWD1
		PACC1
		EMG1
		SRP68
		RNH1
		ZMYM4
		CNEP1R1
		LARP4B
		ZNF202
		RETREG2
		HEATR6
		PSMC6
		XPO6
		COLGALT1
		MFF
		NDUFB4
		COMMD3
		GIT1
		MAP3K9
		CEP135
		DEAF1
		CENPO
		ZNF639
		MED18
		TIPIN
		FRMD1
		SZRD1
		WDR43
		POLR2H
		YEATS2
		DUSP12
		EXOG
		SLC38A6
		PDCL3
		MAGOH
		BCCIP
		B4GALT3
		C12orf29
		GRSF1
		DAGLB
		ARL6
		RIT1
		SHLD3
		KDM4D
		RRP12
		MSANTD3
		HASPIN
		KPNA2
		VHL
		TBP
		SET
		EMC1
		CSTF3
		RPP30
		CAVIN4
		XRCC6
		TRIM59
		PDZD11
		ZNF620
		PTRH2
		MUS81
		CCT5
		CCDC71
		SMNDC1
		RAD51D
		HNRNPA1P48
		PUS1
		CCZ1B
		TDP1
		B3GNTL1
		RBM48
		MCRS1
		EHD1
		XPO5
		KCTD7
		ZMYM1
		RP9
		PPP1R8
		FUCA2
		MOB4
		THOC1
		UBE2O
		CRNKL1
		MED22
		NDUFB3
		SKP1
		SNRPG
		IMP4
		DNAAF5
		NUDC
		HSPBAP1
		ACTR10
		SRSF3
		GMEB2
		ARL10
		SLC25A17
		RPN2
		TRMT112
		LOXL3
		NUP62
		KBTBD2
		TMEM222
		SRP72
		TPP1
		BCDIN3D
		PSMA7
		ATG4B
		SMIM8
		CARS1
		CISD2
		SSU72
		GPATCH4
		ATXN2
		UGGT2
		FNTB
		TOMM22
		TIPRL
		CNOT6
		MRPL10
		PRPF18
		ASB1
		DTYMK
		CD2BP2
		SMARCD1
		EIF3F
		PHF20
		ZNF473
		L3MBTL2
		ERAL1
		SUMO2
		UBE2N
		DROSHA
		TRMU
		ATXN7L2
		EIF2A
		HNRNPA2B1
		NOL9
		C1orf216
		NPM1
		NOP56
		CCDC43
		LONP1
		NUP107
		MTERF4
		TNPO1
		C5orf34
		CAD
		FASTKD3
		THAP8
		NEIL3
		NOL6
		SLC30A5
		WDR89
		VPS35
		ERCC8
		DAP3
		VDAC1
		MRPL42
		ATPSCKMT
		ADAT2
		SAP30
		RNFT2
		ELMO2
		CEP164
		CENPE
		RSU1
		BCAS2
		COX7A2L
		LUC7L3
		C2orf68
		CGRRF1
		PSRC1
		RPL26L1
		RELT
		PRR14
		E2F5
		NOC2L
		CREB1
		POP5
		MRPL47
		S100PBP
		PTBP2
		SPAG6
		VPS50
		MFSD5
		ENTR1
		KIAA0930
		TPI1
		OXA1L
		RNF8
		DKC1
		DDX20
		TRNT1
		NAT9
		PAPOLA
		TBC1D10B
		HACE1
		ZBTB24
		ZNF26
		PSME3
		MFN1
		EXOC3
		GTF3C1
		ALKBH4
		CIR1
		SLC48A1
		RNF227
		SBK3
		GPR89A
		SREK1IP1
		PDSS1
		UNC50
		CYBC1
		ZNF343
		SFR1
		C1orf174
		SIRT6
		SAE1
		TYW5
		MRPL36
		SLC39A1
		UBAP2
		NACA2
		TTI1
		FBXO16
		BET1L
		PRMT3
		RBX1
		FAM219A
		IMMT
		ISY1
		GNPDA1
		CSTF2
		HEXB
		UPF3B
		SRGAP2C
		LSM12
		SNX16
		SURF4
		AATF
		CHST12
		VDAC2
		SARS1
		TRAF3IP1
		PARP2
		FBXO42
		SH2D5
		ABHD12
		ZBED8
		AGPS
		CEP250
		POLR3C
		PPP4C
		RAB41
		ZNF605
		PHAX
		EIF2D
		AP4M1
		DLGAP4
		DNAJC18
		HNRNPA3
		INTS4
		DBF4B
		PARD3
		ATG16L1
		FAM126A
		SETD3
		ATP6V0A2
		NLRC4
		STARD3
		COA5
		NRAS
		RPE
		PRIM2
		COA1
		TRA2B
		ESCO2
		DPAGT1
		SAAL1
		MASTL
		DTNB
		SUB1
		MRPL1
		TOMM34
		LTV1
		RELA
		MOB3C
		ZNF622
		ARFGAP1
		PRDX1
		YKT6
		N4BP3
		CTSA
		SLC36A1
		SPATS2
		DNAJC5
		FOXJ3
		XRCC3
		RAB35
		CDC27
		ZKSCAN4
		RBM15
		RNF34
		ZNF865
		KCTD2
		PDCD11
		NSFL1C
		MRPL35
		CCDC97
		FAM227A
		SLC39A13
		NELFB
		SNRPA
		PAIP2
		KCNMB3
		PYGO2
		AKIRIN1
		ZNF142
		FAM177A1
		PDCD10
		CCDC138
		ZCCHC10
		FIP1L1
		CLEC5A
		MAFG
		SASS6
		COASY
		EIF2S3
		COMMD9
		COA8
		ANAPC5
		EXOSC7
		LTBR
		ATAD3A
		CFAP45
		GART
		FBXO43
		SRGAP2
		MTA3
		PIGX
		PTPDC1
		DCLRE1B
		TMEM41A
		RAB10
		UBR7
		FAM161B
		CNOT11
		RBMX2
		GKAP1
		DTX2
		TRMT1
		UBE2F
		GAS2L3
		MOV10
		PSMC3IP
		ACTR3B
		KEAP1
		MRPL38
		CDC34
		DCLRE1C
		CCDC22
		TFE3
		GSK3A
		RWDD1
		NCBP1
		SERAC1
		MRPL9
		NDUFB5
		COPS6
		PPP3CB
		KIF18A
		INTS11
		RBSN
		CKAP5
		ATP6V0E1
		BORA
		MSS51
		USP24
		PRELID1
		COMMD2
		ICMT
		WDR33
		CFAP20DC
		SNX2
		PRKAR2A
		YWHAH
		YME1L1
		USF1
		NEPRO
		PCNP
		SLC15A2
		TEX261
		HDLBP
		MFAP1
		MRFAP1
		TMEM104
		CHMP4B
		VPS72
		ARMC8
		FAF2
		EXO5
		ANKRD13B
		EXOSC1
		DOCK7
		PIK3R6
		CCDC134
		ELOC
		CERS5
		SPDL1
		HS2ST1
		BRD8
		STRN4
		MYPOP
		SLC37A3
		SCFD1
		NAA40
		VIRMA
		FEZ2
		VTA1
		ENO1
		PSME4
		CBX8
		NSUN5
		WDR27
		STX6
		CAPRIN1
		TOX4
		TMEM183A
		ARPC4
		SUPT6H
		ZCCHC7
		HSF2
		SGO1
		METTL25
		NECAP2
		STARD7
		CACYBP
		ELOA
		CACUL1
		PAPOLG
		DDX50
		PBDC1
		MCM10
		DDX52
		RAP1B
		TSN
		SPIN3
		ABCE1
		SLC30A6
		METTL4
		ERI1
		CENPI
		NUP205
		SFT2D1
		OTUD7B
		CHCHD3
		HNRNPU
		CCAR1
		GTPBP6
		FOXK1
		ZNF789
		WASHC2C
		RNPS1
		CAPZA1
		WDR41
		ERVK3-1
		BZW2
		CCDC18
		CENPL
		FBXO5
		TONSL
		DDX23
		THAP11
		PPP1R12C
		TMEM94
		GTF2H3
		SYN2
		ZUP1
		C4orf46
		EXOC1
		DUS2
		AGBL5
		APEX1
		CCDC50
		CANT1
		EEFSEC
		BMT2
		GTF3C6
		MBD5
		HNRNPR
		NANP
		UBA3
		NPLOC4
		SNX8
		TMEM14B
		CCDC142
		ADO
		DNAJC2
		SLC25A19
		SLC26A11
		TRIM44
		LAMTOR5
		PFDN5
		MAPK3
		UTP18
		SGTB
		EIF2AK1
		GATD1
		TBC1D7
		C18orf25
		FUBP1
		TOR2A
		CALM1
		CEP162
		CCNF
		GNL3
		CCDC183
		PFKFB4
		SLC25A3
		QSER1
		ING2
		SRM
		MRPL11
		NASP
		NADSYN1
		TRMT2A
		ARHGEF39
		GORASP1
		COPB2
		ENOPH1
		PGAP2
		SLC25A22
		IARS1
		E2F2
		HAUS8
		PRPF6
		VPS8
		TRIM28
		CARD19
		NACA
		GPATCH11
		SNRPA1
		C1orf109
		ORC5
		POLR1B
		NKIRAS2
		NOC4L
		MFSD12
		ALG6
		CBX2
		CCDC163
		RRP15
		ZNF195
		DBNL
		KIAA2013
		SRD5A3
		FANCF
		NLE1
		PPP2R5E
		ZNF143
		UBAP2L
		ATP6V1E2
		KPTN
		CIP2A
		MAP4
		C10orf88
		GDPD1
		METTL23
		TJAP1
		BARD1
		EYA1
		MTF2
		TMX1
		RNF216
		TBCD
		MAX
		GZF1
		INTS8
		ZNF628
		HOXD10
		SLC33A1
		CLP1
		PCID2
		RALY
		ADA
		PPFIA3
		WDHD1
		ZC3H18
		STEAP1B
		RHOG
		XRCC2
		ATP5MC2
		MYL4
		TTL
		NABP1
		CSTB
		C20orf27
		LMAN2L
		SNRPD1
		PSMG4
		METAP2
		PTPN23
		NCOA5
		SAMD10
		LUC7L2
		POP7
		EEF1E1
		TRAF3
		OPTN
		THUMPD2
		NKAP
		SAC3D1
		B4GALT4
		STK32B
		CEP131
		MTCH1
		FLAD1
		R3HDM1
		EZH2
		PHRF1
		METTL1
		SYNCRIP
		MTX2
		IP6K1
		TTLL1
		PPT1
		CALM2
		BRD7
		RNF141
		RBBP7
		STARD3NL
		RAB32
		RCC1
		SCAF1
		DOLK
		HAUS5
		KLHL17
		STK11IP
		C7orf26
		RPS6KA4
		LAS1L
		NAPB
		PSME3IP1
		SUPT3H
		CCDC93
		IDH3B
		SRSF12
		FAM216A
		MTAP
		STPG1
		LSM5
		ACD
		KIAA0100
		SH3GL1
		FCF1
		SIKE1
		KPNB1
		EXT2
		IP6K2
		ABI2
		HNRNPL
		RDH14
		NOP58
		NAGK
		PAIP1
		SPINDOC
		POMT1
		BTBD10
		DARS1
		PARG
		CDK16
		GPR19
		SYF2
		CRAMP1
		SENP1
		NUS1
		RBL1
		NUTF2
		APH1A
		CEP85
		GNPDA2
		FMN2
		RBM4B
		RBM12
		CWF19L1
		TMEM106C
		UBE2Z
		CLTC
		CYB561D1
		SSH2
		GPD2
		SMPD2
		SUPV3L1
		RTTN
		BABAM2
		KIF9
		MAPKAP1
		CCNQ
		CUL1
		HDAC5
		HAUS1
		PARPBP
		LETM1
		ZFP41
		CHCHD4
		VMA21
		POLG2
		RAB22A
		ATP13A2
		TIMM44
		ACTR3
		GGNBP2
		COIL
		SPOCD1
		THAP4
		ATP6AP2
		PRR11
		DSCC1
		MTFR2
		CUL4B
		C17orf58
		TMEM167A
		PGS1
		LIN52
		CYB5R3
		WDR35
		TNPO3
		KCTD6
		TMC7
		TOP3A
		TUBD1
		CDK7
		OSGIN2
		C22orf23
		HDAC4
		PSEN1
		BRCA2
		PET117
		HSP90AA1
		NET1
		CFAP53
		NSUN2
		KDM4A
		ANP32A
		WASF2
		PFDN4
		CORO1C
		ARF4
		GRIN2D
		XRN2
		TMEM14C
		SNAPIN
		HDAC3
		MAP3K11
		ATP5PB
		DNAJC13
		GMFB
		OBI1
		CLPTM1L
		SPIN2B
		THEM4
		NELFCD
		DCP1A
		TESK1
		IKBIP
		SAPCD2
		MRPL22
		PLEKHH1
		PPM1B
		MRPL18
		USP15
		QTRT2
		ACIN1
		ATRAID
		CCDC6
		PSMC4
		SART3
		EXOSC6
		CLDND1
		DNM1L
		DNAJB12
		NKX3-2
		AZI2
		XPR1
		PNRC2
		DENND5A
		MED15
		ATF1
		TSR2
		IQCB1
		SS18L2
		PSAP
		KLHL4
		TSEN54
		SIRT7
		RHOT2
		KCNK7
		ZNHIT3
		STK32C
		UBE2D1
		USP21
		ZNF764
		ARFRP1
		NOL7
		MKRN2
		TPGS2
		BAG2
		MAP2K2
		CPLANE1
		LRRC42
		MPV17
		WTAP
		ATAD3B
		MAP7D3
		STK4
		CDCA2
		WASHC2A
		FAM200A
		C19orf47
		TIMM17B
		ACOT7
		CNPY4
		CPSF4
		AP1M1
		FAAP20
		ZNF48
		H2AZ1
		PRDX6
		RNF24
		RECQL5
		TSPAN17
		NR6A1
		TTK
		BRMS1
		CHEK1
		C2orf49
		GNL3L
		THOC2
		MFSD11
		BRAF
		TALDO1
		ALG8
		AGTRAP
		OTUD5
		MED25
		ATP2C1
		EAF1
		WDR20
		CDYL
		MCU
		LCMT1
		ARPC3
		FAM32A
		STIM2
		PDK3
		GSR
		CCDC124
		CDK5R1
		ORC6
		DNAJB2
		NAP1L1
		TMEM199
		CNOT8
		TMA16
		HAUS6
		RPA2
		CCDC149
		MGME1
		TSSC4
		MBD2
		HSBP1
		SUPT5H
		PUSL1
		SMARCB1
		LRP10
		CDCA4
		AGAP1
		STT3A
		SLC35E3
		HNRNPD
		TMEM209
		USP32
		BCAR3
		GLP2R
		FANCA
		CSNK2A1
		PGD
		YWHAQ
		TEX10
		GGA1
		PCYOX1L
		TARBP2
		IPMK
		DDX49
		SDAD1
		TTF2
		COPB1
		SLC9A3R1
		TRIM65
		CD58
		MPZL1
		SFMBT1
		ZNF232
		ARIH2
		CEP78
		FANCE
		LRR1
		C5orf51
		MRE11
		MRPL58
		MCTS1
		ZNF576
		C12orf76
		EEF1AKNMT
		UBE2V2
		USP13
		HDGFL2
		STX4
		C17orf80
		RPP40
		VKORC1L1
		STRN
		CHFR
		CENPJ
		MAPT
		ZNF736
		RIOK1
		FHL3
		NFRKB
		KPNA5
		EID2B
		MARCHF7
		METAP1D
		HCFC1
		FAM114A2
		RAD54L
		WDR45B
		PIN4
		SH3GLB1
		SRSF1
		B3GALNT1
		DYM
		RNF145
		MSTO1
		ARHGAP1
		TATDN2
		TCERG1
		EXTL3
		PRPF3
		NUB1
		MMS19
		MADD
		VANGL1
		GPRIN1
		CASP2
		ZNF8
		C3orf52
		PCMT1
		QARS1
		REEP4
		NCDN
		FLVCR1
		THAP3
		RYK
		WDR3
		FAM189B
		NCKIPSD
		MTX1
		MAP3K7
		RHNO1
		MAD2L2
		LRRC14
		MYNN
		MAP7D1
		CHPF2
		RNF19B
		TMUB1
		POT1
		TMEM267
		SAP130
		ATF4
		RPUSD1
		MOB1B
		RDM1
		ZNF714
		MZT1
		EXTL2
		AGO1
		AP3S1
		SPATA24
		URM1
		RUFY1
		HSPBP1
		ZRANB2
		NCBP2AS2
		TMUB2
		SFSWAP
		ANO10
		FAM217B
		PAF1
		CENPH
		CAPN15
		CAND1
		CYHR1
		RNASEH1
		CDKN2D
		NDC80
		FRMD8
		RIOK3
		MAPKAPK2
		GNB1L
		CSMD2
		SLC38A7
		ACACA
		ANKRD16
		TOP2B
		ZBTB11
		PRR13
		ZNF239
		DCAF4
		SMIM15
		NHP2
		TEFM
		SUPT16H
		GANAB
		HIF1AN
		MKRN1
		TCF3
		EIF4ENIF1
		NDRG3
		PTDSS1
		RICTOR
		CAMLG
		GGA3
		GINS3
[truncated: 2,196 more rows]
